# Supplementary material for: Unique Allelic eQTL Clusters in Human MHC Haplotypes
Source: G3 (Bethesda). 2017 Jun 9;7(8):2595–604. doi: 10.1534/g3.117.043828 (PMC5555465; doi:10.1534/g3.117.043828)
Supplement: Supplementary file 2 [file 2595TableS1.xlsx]

## Sheet: Sheet1
Table S1 : Primer seqeunces for qPCR
Primer name	Primer direction	Primer sequence (5'-3')
MICA (F2)	Forward primer	TGCTGCTGAGCCCCACAG
MICA (R2)	Reverse primer	CTCTGGTCTCTCTGTCCCAT
HLA-DQB2 (v1F)	Forward primer	GGAGCATCGAGGACTGGAAC
HLA-DQB2 (v1R)	Reverse primer	CACTGTGGGCTCCACTTGCCGC
C6orf48 (P3F)	Forward primer	CCTTCCTTGCTATGGAATTTGC
C6orf48 (P3R)	Reverse primer	GTGCCCCCTAATTTTCAGGC
HPRT	Forward primer	GTAATGACCAGTCAACAGGGGAC
HPRT	Reverse primer	CCAGCAAGCTTGCGACCTTGACCA
