# Supplementary material for: Unique Allelic eQTL Clusters in Human MHC Haplotypes
Source: G3 (Bethesda). 2017 Jun 9;7(8):2595–604. doi: 10.1534/g3.117.043828 (PMC5555465; doi:10.1534/g3.117.043828)
Supplement: Supplementary file 3 [file 2595TableS2.xlsx]

## Sheet: Sheet1
Table S2. Significantly differentially expressed genes between haplotypes after controlling for FDR.
Gene ID	A2-B46-DR9 vs A33-B58-DR3			A2-B46-DR9 vs A1-B8-DR3			A33-B58-DR3 vs A1-B8-DR3
	logFC	P Value	adj. P Val	logFC	P Value	adj. P Val	logFC	P Value	adj. P Val
ABHD16A	0.391	0.00633	0.0321	0.251	0.0882	0.248	-0.139	0.331	0.542
C4A	0.496	0.0169	0.0704	1.13	5.76e-05	0.00103	0.639	0.00731	0.0462
C6orf48	-0.836	1.4337e-07	3.63e-06	-0.803	9.96e-07	3.52e-05	0.0328	0.754	0.839
CFB	0.227	0.279	0.433	0.707	0.00688	0.0421	0.479	0.0511	0.165
DDR1	-0.959	0.00431	0.0239	0.163	0.619	0.795	1.12	0.00314	0.0252
GTF2H4	-0.371	0.000629	0.00506	-0.323	0.00439	0.0288	0.0475	0.631	0.77
HCG17	-0.171	0.136	0.296	0.252	0.0559	0.184	0.423	0.00329	0.0254
HLA-A	0.645	1.43e-06	2.53e-05	0.233	0.0269	0.108	-0.412	0.000560123	0.00559
HLA-B	-0.423	0.00176	0.0104	-0.525	0.000741	0.00725	-0.103	0.425	0.602
HLA-C	-0.311	0.0531	0.147	-1.12	5.69e-06	0.000168	-0.808	0.000186	0.00219
HLA-DOA	-1.02	4.31e-06	6.36e-05	-0.647	0.00125	0.0106	0.368	0.0399	0.141
HLA-DPA1	-0.609	3.49e-07	7.71e-06	-0.528	8.03e-06	0.000203	0.0825	0.321	0.542
HLA-DPB1	-1.41	6.39e-07	1.26e-05	-0.323	0.118	0.306	1.09	4.86e-05	0.000995
HLA-DPB2	-0.634	0.00579	0.0311	-0.364	0.121	0.308	0.269	0.242	0.465
HLA-DQA1	0.569	0.00136	0.00861	0.681	0.000779	0.00726	0.111	0.504	0.676
HLA-DQA2	1.21	0.000114	0.00113	1.45	5.81e-05	0.00103	0.236	0.386	0.602
HLA-DQB2	-2.16	6.44e-08	1.89e-06	-2.06	5.04e-07	2.23e-05	0.0981	0.701	0.822
HLA-DRA	-0.412	0.000802	0.00618	-1.06	7.46e-08	4.411e-06	-0.645	3.04e-05	0.000995
HLA-DRB1	-0.559	3.92e-06	6.31e-05	-0.419	0.000276	0.00376	0.139	0.141	0.331
HLA-DRB5	3.419	6.88e-13	1.22e-10	3.72	1.04e-12	1.84e-10	0.299	0.112	0.286
HLA-H	-1.51	0.00124	0.00816	-0.382	0.388	0.602	1.13	0.0183	0.0954
HLA-L	-0.749	0.00201	0.0114	0.00821	0.971	0.977	0.757	0.00419	0.0309
IER3	-0.397	0.147	0.301	0.494	0.109	0.292	0.891	0.00762	0.0465
LST1	-0.795	0.00959	0.0471	-0.448	0.156	0.364	0.347	0.266	0.492
LY6G5C	0.625	0.000168	0.00157	0.258	0.0879	0.248	-0.367	0.0202	0.0995
MICA	1.56	4.13e-09	2.44e-07	0.111	0.463	0.645	-1.45	5.21e-08	4.61e-06
POU5F1	1.16	0.00117	0.00798	0.809	0.0252	0.108	-0.351	0.299	0.522
PPP1R11	0.553	7.55e-05	0.000786	-0.152	0.209	0.441	-0.704	1.86e-05	0.000824
PSMB8	0.298	0.0104	0.0485	0.398	0.00318	0.0235	0.101	0.391	0.602
PSMB9	0.308	0.0171	0.0704	0.525	0.000947	0.00838	0.217	0.112	0.286
PSORS1C3	0.392	0.0103	0.0485	0.419	0.0132	0.0709	0.0279	0.855	0.928
RNF5	-0.0188	0.895	0.954	0.775	0.000155	0.00249	0.794	0.000122	0.00155
RPP21	0.246	0.0204	0.0768	-0.136	0.221	0.454	-0.382	0.00259	0.0218
TNXB	0.394	0.157	0.312	-0.818	0.0143	0.0743	-1.21	0.000914	0.00809
TRIM26	0.0721	0.383	0.557	0.562	1.36e-05	0.000301	0.491	6.03e-05	0.000995
TRIM39	-0.619	1.78e-05	0.000209	-0.481	0.000669	0.00726	0.139	0.239	0.465
