# Supplementary material for: Unique Allelic eQTL Clusters in Human MHC Haplotypes
Source: G3 (Bethesda). 2017 Jun 9;7(8):2595–604. doi: 10.1534/g3.117.043828 (PMC5555465; doi:10.1534/g3.117.043828)
Supplement: Supplementary file 4 [file 2595TableS3.xlsx]

## Sheet: C4A
Table S3. List of haplotype sequence mapping to eQTLs with their corresponding genes
Gene Name	SNP Position	P value	adj. p-value	SNP ID 1kg project	rs id dbSNP142	tss Distance	A2-B46-DR9 varType	A2-B46-DR9 Allele	A33-B58-DR3 varType	A33-B58-DR3 Allele	A1-B8-DR3 varType	A1-B8-DR3 Allele
C4A	30968769	2.43241e-07	1.91935e-06	rs138042232	rs1632863	-981032	ref	C	ref	C	snp	G
C4A	30969754	2.44522e-07	1.91935e-06	rs115460130	rs1634716	-980047	ref	G	ref	G	snp	A
C4A	30977680	2.44522e-07	1.91935e-06	rs115666025	rs1634721	-972121	ref	G	ref	G	snp	A
C4A	30985828	2.44522e-07	1.91935e-06	rs116725014	rs1634726	-963973	ref	G	ref	G	snp	A
C4A	31009055	3.97404e-07	1.91935e-06	rs116300519	rs2517546	-940746	ref	C	ref	C	snp	T
C4A	31016550	2.43941e-07	1.91935e-06	rs115463132	rs3130574	-933251	ref	A	ref	A	snp	G
C4A	31018908	2.43941e-07	1.91935e-06	rs151160477	rs3131920	-930893	ref	T	ref	T	snp	G
C4A	31019806	1.88503e-06	1.91935e-06	rs114233106	rs2844642	-929995	ref	G	ref	G	snp	A
C4A	31024796	2.43941e-07	1.91935e-06	rs116213327	rs3131788	-925005	ref	G	ref	G	snp	A
C4A	31044463	2.43941e-07	1.91935e-06	rs115385916	rs3094671	-905338	ref	T	ref	T	snp	C
C4A	31051675	2.43941e-07	1.91935e-06	rs116519657	rs3095311	-898126	ref	A	ref	A	snp	G
C4A	31058340	2.43941e-07	1.91935e-06	rs114099572	rs3130544	-891461	ref	C	ref	C	snp	A
C4A	31079644	2.24312e-07	1.91935e-06	rs2233980	rs2233980	-870157	ref	G	ref	G	snp	A
C4A	31081434	7.82114e-08	1.91935e-06	rs3094222	rs3094222	-868367	ref	A	ref	A	snp	G
C4A	31085356	1.9514e-07	1.91935e-06	rs3130985	rs3130985	-864445	ref	C	ref	C	snp	T
C4A	31121945	1.03361e-06	1.91935e-06	rs115808462	rs3094662	-827856	ref	A	ref	A	snp	C
C4A	31122482	1.03361e-06	1.91935e-06	rs116329034	rs130076	-827319	ref	G	ref	G	snp	A
C4A	31122500	1.03361e-06	1.91935e-06	rs116829723	rs130065	-827301	ref	G	ref	G	snp	A
C4A	31129310	1.9514e-07	1.91935e-06	rs115807620	rs7750641	-820491	ref	C	ref	C	snp	T
C4A	31142758	2.61148e-07	1.91935e-06	rs114397228	rs3132514	-807043	ref	T	ref	T	snp	C
C4A	31172151	2.43941e-07	1.91935e-06	rs115552538	rs3132510	-777650	ref	T	ref	T	snp	C
C4A	31175946	1.94827e-07	1.91935e-06	rs115390513	rs1619179	-773855	ref	A	ref	A	snp	C
C4A	31196554	1.10477e-06	1.91935e-06	rs116718137	rs1639108	-753247	ref	T	ref	T	snp	C
C4A	31288877	7.56295e-08	1.91935e-06	rs115233325	rs7748141	-660924	ref	T	ref	T	snp	C
C4A	31296388	1.16669e-07	1.91935e-06	rs114046333	rs114046333	-653413	ref	G	ref	G	snp	C
C4A	31300197	5.80693e-08	1.91935e-06	rs115941894	rs9265645	-649604	ref	G	snp	A	snp	A
C4A	31302265	1.05621e-07	1.91935e-06	rs113519545	rs4947307	-647536	ref	A	ref	A	snp	G
C4A	31306420	5.79119e-08	1.91935e-06	rs115632882	rs1625792	-643381	ref	G	snp	A	snp	A
C4A	31306639	5.80027e-08	1.91935e-06	rs140059638	rs1634753	-643162	ref	C	snp	T	snp	T
C4A	31306816	1.19866e-07	1.91935e-06	rs147518143	rs2854022	-642985	ref	T	snp	C	snp	C
C4A	31308476	5.78614e-08	1.91935e-06	rs115728574	rs2854019	-641325	ref	T	snp	A	snp	A
C4A	31308562	5.78614e-08	1.91935e-06	rs115646929	rs2854018	-641239	ref	C	snp	T	snp	T
C4A	31308717	5.78614e-08	1.91935e-06	rs115384845	rs402175	-641084	ref	G	snp	A	snp	A
C4A	31308988	1.19525e-07	1.91935e-06	rs116261849	rs1634776	-640813	ref	C	snp	T	snp	T
C4A	31309785	5.79196e-08	1.91935e-06	rs114123553	rs3132474	-640016	ref	G	snp	A	snp	A
C4A	31310372	8.14059e-08	1.91935e-06	rs151045335	rs9265811	-639429	ref	C	snp	T	snp	T
C4A	31311211	2.25501e-07	1.91935e-06	rs113144409	rs2854011	-638590	ref	G	snp	A	snp	A
C4A	31311449	5.79196e-08	1.91935e-06	rs111456260	rs9265831	-638352	ref	T	snp	A	snp	A
C4A	31311912	5.79318e-08	1.91935e-06	rs111314864	rs2394976	-637889	ref	G	snp	T	snp	T
C4A	31311950	5.79318e-08	1.91935e-06	rs111662112	rs2256747	-637851	ref	T	snp	C	snp	C
C4A	31312020	5.79318e-08	1.91935e-06	rs111910806	rs2256750	-637781	ref	G	snp	A	snp	A
C4A	31312259	5.79318e-08	1.91935e-06	rs115751170	rs2844589	-637542	ref	G	snp	A	snp	A
C4A	31312326	5.79318e-08	1.91935e-06	rs116628560	rs3134792	-637475	ref	T	snp	G	snp	G
C4A	31312492	5.79318e-08	1.91935e-06	rs112809350	rs2854010	-637309	ref	A	snp	G	snp	G
C4A	31312607	6.19684e-08	1.91935e-06	rs111315550	rs9265857	-637194	ref	G	snp	C	snp	C
C4A	31312656	6.19684e-08	1.91935e-06	rs111734522	rs2394978	-637145	ref	C	snp	T	snp	T
C4A	31312729	5.79318e-08	1.91935e-06	rs111552825	rs2394979	-637072	ref	G	snp	A	snp	A
C4A	31312941	5.79318e-08	1.91935e-06	rs114528009	rs2394980	-636860	ref	C	snp	T	snp	T
C4A	31313029	5.79318e-08	1.91935e-06	rs116509918	rs2394981	-636772	ref	G	snp	T	snp	T
C4A	31313221	5.79318e-08	1.91935e-06	rs115086173	rs9265886	-636580	ref	A	snp	C	snp	C
C4A	31313367	5.79318e-08	1.91935e-06	rs111413053	rs7450305	-636434	ref	T	snp	C	snp	C
C4A	31313677	5.79318e-08	1.91935e-06	rs112900019	rs9265908	-636124	ref	C	snp	T	snp	T
C4A	31313722	1.18996e-07	1.91935e-06	rs115759691	rs9265910	-636079	ref	C	snp	T	snp	T
C4A	31314274	5.79318e-08	1.91935e-06	rs112448553	rs7749555	-635527	ref	A	snp	G	snp	G
C4A	31314938	5.79318e-08	1.91935e-06	rs113458002	rs9265937	-634863	ref	C	snp	T	snp	T
C4A	31315005	5.79318e-08	1.91935e-06	rs116480141	rs9265938	-634796	ref	C	snp	T	snp	T
C4A	31315027	5.79318e-08	1.91935e-06	rs116163362	rs9265939	-634774	ref	A	snp	G	snp	G
C4A	31315058	5.79318e-08	1.91935e-06	rs116573227	rs9265942	-634743	ref	C	snp	G	snp	G
C4A	31315193	5.79318e-08	1.91935e-06	rs115101993	rs9265948	-634608	ref	C	snp	T	snp	T
C4A	31315229	1.03197e-07	1.91935e-06	rs111677779	rs9265949	-634572	ref	C	ref	C	snp	T
C4A	31315339	5.79318e-08	1.91935e-06	rs113186125	rs9265954	-634462	ref	C	snp	T	snp	T
C4A	31315618	5.79318e-08	1.91935e-06	rs115868769	rs9265964	-634183	ref	A	snp	G	snp	G
C4A	31315629	5.79318e-08	1.91935e-06	rs115423881	rs9265965	-634172	ref	T	snp	C	snp	C
C4A	31315649	5.79318e-08	1.91935e-06	rs116656248	rs9265967	-634152	ref	G	snp	T	snp	T
C4A	31315663	5.79318e-08	1.91935e-06	rs114404457	rs9265968	-634138	ref	A	snp	T	snp	T
C4A	31315706	5.7641e-07	1.91935e-06	rs116828356	rs9265969	-634095	ref	G	snp	A	snp	A
C4A	31315792	5.79318e-08	1.91935e-06	rs116030434	rs9265971	-634009	ref	T	snp	C	snp	C
C4A	31315805	5.79318e-08	1.91935e-06	rs114537604	rs9265972	-633996	ref	G	snp	C	snp	C
C4A	31315861	5.79318e-08	1.91935e-06	rs115440972	rs9265973	-633940	ref	G	snp	A	snp	A
C4A	31315879	5.79318e-08	1.91935e-06	rs114255382	rs9265974	-633922	ref	T	snp	G	snp	G
C4A	31315933	5.79318e-08	1.91935e-06	rs115691630	rs9265976	-633868	ref	A	snp	G	snp	G
C4A	31316044	5.79318e-08	1.91935e-06	rs114438551	rs9265979	-633757	ref	C	snp	T	snp	T
C4A	31316080	2.79293e-08	1.91935e-06	rs115924783	rs9265982	-633721	ref	C	snp	T	snp	T
C4A	31316234	5.79318e-08	1.91935e-06	rs115871695	rs9265985	-633567	ref	A	snp	C	snp	C
C4A	31316448	5.79318e-08	1.91935e-06	rs114397575	rs9265990	-633353	ref	T	snp	A	snp	A
C4A	31316520	5.79318e-08	1.91935e-06	rs115724794	rs9265993	-633281	ref	G	snp	A	snp	A
C4A	31316526	1.0297e-07	1.91935e-06	rs115218610	rs9265994	-633275	ref	T	ref	T	snp	C
C4A	31316613	5.79318e-08	1.91935e-06	rs116684188	rs9265998	-633188	ref	G	snp	A	snp	A
C4A	31316695	1.02932e-07	1.91935e-06	rs115719777	rs9266001	-633106	ref	C	ref	C	snp	A
C4A	31316911	1.02895e-07	1.91935e-06	rs114465837	rs2923008	-632890	ref	G	ref	G	snp	T
C4A	31317063	5.79318e-08	1.91935e-06	rs114659560	rs3016017	-632738	ref	A	snp	G	snp	G
C4A	31317065	5.79318e-08	1.91935e-06	rs115377772	rs2923007	-632736	ref	T	snp	C	snp	C
C4A	31318308	5.79318e-08	1.91935e-06	rs114696995	rs2596510	-631493	ref	G	snp	T	snp	T
C4A	31318432	5.79318e-08	1.91935e-06	rs116388453	rs2596508	-631369	ref	T	snp	C	snp	C
C4A	31321267	1.00826e-07	1.91935e-06	rs2596500	rs2596500	-628534	ref	A	ref	A	snp	C
C4A	31322790	3.09514e-08	1.91935e-06	rs2523607	rs2523607	-627011	ref	T	ref	T	snp	A
C4A	31323416	3.09514e-08	1.91935e-06	rs2596495	rs2596495	-626385	ref	G	ref	G	snp	C
C4A	31326074	1.00826e-07	1.91935e-06	rs2853999	rs2853999	-623727	ref	A	ref	A	snp	T
C4A	31327890	1.00826e-07	1.91935e-06	rs138832378	rs2523584	-621911	ref	A	ref	A	snp	G
C4A	31328988	1.00826e-07	1.91935e-06	rs2523573	rs2523573	-620813	ref	C	ref	C	snp	G
C4A	31329374	9.91181e-08	1.91935e-06	rs147027375	rs2596545	-620427	ref	A	ref	A	snp	C
C4A	31329642	1.00826e-07	1.91935e-06	rs143186393	rs2596547	-620159	ref	C	ref	C	snp	T
C4A	31329691	1.00826e-07	1.91935e-06	rs2523571	rs2523571	-620110	ref	T	ref	T	snp	A
C4A	31332920	1.00826e-07	1.91935e-06	rs111335657	rs2523546	-616881	ref	G	ref	G	snp	A
C4A	31334422	1.00826e-07	1.91935e-06	rs114860307	rs2844577	-615379	ref	T	ref	T	snp	C
C4A	31335431	1.00826e-07	1.91935e-06	rs115384860	rs2596430	-614370	ref	T	ref	T	snp	C
C4A	31335901	1.00826e-07	1.91935e-06	rs116778584	rs2922994	-613900	ref	A	ref	A	snp	G
C4A	31335976	1.00826e-07	1.91935e-06	rs114468816	rs2156874	-613825	ref	G	ref	G	snp	C
C4A	31339996	1.00826e-07	1.91935e-06	rs116565726	rs2523524	-609805	ref	G	ref	G	snp	A
C4A	31340075	1.00826e-07	1.91935e-06	rs111819558	rs2844559	-609726	ref	C	ref	C	snp	T
C4A	31344390	1.00826e-07	1.91935e-06	rs114934170	rs2905719	-605411	ref	A	ref	A	snp	G
C4A	31346653	1.00826e-07	1.91935e-06	rs114529893	rs2442735	-603148	ref	A	ref	A	snp	G
C4A	31348040	1.06269e-07	1.91935e-06	rs114852168	rs2596570	-601761	ref	T	ref	T	snp	C
C4A	31348077	5.53388e-08	1.91935e-06	rs114904464	rs9266669	-601724	ref	G	ref	G	snp	A
C4A	31348365	1.00826e-07	1.91935e-06	rs115186854	rs4143332	-601436	ref	G	ref	G	snp	A
C4A	31348519	1.00887e-07	1.91935e-06	rs114935000	rs4143333	-601282	ref	A	ref	A	snp	G
C4A	31353171	1.00826e-07	1.91935e-06	rs116656756	rs2844531	-596630	ref	A	ref	A	snp	G
C4A	31353329	1.00826e-07	1.91935e-06	rs115648972	rs2596565	-596472	ref	G	ref	G	snp	A
C4A	31353435	1.00826e-07	1.91935e-06	rs115199198	rs2844530	-596366	ref	C	ref	C	snp	G
C4A	31360663	1.01447e-07	1.91935e-06	rs115623374	rs2428481	-589138	ref	C	ref	C	snp	T
C4A	31377978	1.10537e-07	1.91935e-06	rs114815294	rs2523495	-571823	ref	C	ref	C	snp	T
C4A	31386131	4.52769e-07	1.91935e-06	rs114831258	rs3132472	-563670	ref	G	ref	G	snp	A
C4A	31408329	1.01659e-07	1.91935e-06	rs114070419	rs3132473	-541472	ref	T	ref	T	snp	A
C4A	31410521	2.88795e-07	1.91935e-06	rs115105023	rs3093958	-539280	ref	A	ref	A	snp	G
C4A	31414241	1.01088e-07	1.91935e-06	rs114002577	rs9267092	-535560	ref	G	ref	G	snp	T
C4A	31418810	7.08671e-09	1.91935e-06	rs114435034	rs3131623	-530991	ref	T	ref	T	snp	A
C4A	31426967	6.04491e-09	1.91935e-06	rs114838396	rs3093956	-522834	ref	T	ref	T	snp	C
C4A	31427395	1.10166e-08	1.91935e-06	rs114002231	rs9267123	-522406	ref	G	ref	G	snp	C
C4A	31428920	1.02782e-07	1.91935e-06	rs114867454	rs3130477	-520881	ref	T	ref	T	snp	C
C4A	31430010	1.03628e-07	1.91935e-06	rs114314269	rs3132089	-519791	ref	G	ref	G	snp	A
C4A	31430065	1.03668e-07	1.91935e-06	rs116158981	rs3099839	-519736	ref	C	ref	C	snp	T
C4A	31430694	1.03993e-07	1.91935e-06	rs114222099	rs3094605	-519107	ref	G	ref	G	snp	C
C4A	31430752	2.51088e-07	1.91935e-06	rs114960653	rs3132090	-519049	ref	G	ref	G	snp	A
C4A	31431813	1.00826e-07	1.91935e-06	rs116162221	rs3130907	-517988	ref	A	ref	A	snp	G
C4A	31433693	1.00826e-07	1.91935e-06	rs115977649	rs3128986	-516108	ref	T	ref	T	snp	C
C4A	31434331	1.00826e-07	1.91935e-06	rs115146037	rs3131619	-515470	ref	A	ref	A	snp	T
C4A	31434366	1.00826e-07	1.91935e-06	rs114012716	rs3094013	-515435	ref	G	ref	G	snp	A
C4A	31434520	6.8641e-07	1.91935e-06	rs116423149	rs3094012	-515281	ref	G	ref	G	snp	C
C4A	31434621	2.77611e-07	1.91935e-06	rs115902351	rs3131618	-515180	ref	A	ref	A	snp	G
C4A	31436738	2.41291e-07	1.91935e-06	rs114073033	rs3131617	-513063	ref	A	snp	T	snp	T
C4A	31449552	3.61817e-07	1.91935e-06	rs140502984	rs3130908	-500249	ref	T	snp	C	snp	C
C4A	31449710	1.21849e-06	1.91935e-06	rs151047959	rs3130909	-500091	ref	T	snp	C	snp	C
C4A	31451370	2.15049e-07	1.91935e-06	rs115769962	rs3132470	-498431	ref	A	snp	G	snp	G
C4A	31465047	1.30698e-06	1.91935e-06	rs3094005	rs3094005	-484754	ref	G	snp	T	snp	T
C4A	31469774	1.30698e-06	1.91935e-06	rs3095233	rs3095233	-480027	ref	A	snp	G	snp	G
C4A	31473746	1.30878e-06	1.91935e-06	rs3130616	rs3130616	-476055	ref	G	snp	A	snp	A
C4A	31473957	1.30878e-06	1.91935e-06	rs144251460	rs3134900	-475844	ref	C	snp	G	snp	G
C4A	31476458	7.88606e-08	1.91935e-06	rs3130614	rs3130614	-473343	ref	T	ref	T	snp	A
C4A	31482097	2.87514e-07	1.91935e-06	rs116122940	rs3130612	-467704	ref	T	ref	T	snp	G
C4A	31483481	1.30425e-06	1.91935e-06	rs114006959	rs9267445	-466320	ref	G	snp	C	snp	C
C4A	31505480	1.30333e-06	1.91935e-06	rs114050967	rs2734583	-444321	ref	A	snp	G	snp	G
C4A	31514247	1.30698e-06	1.91935e-06	rs9267488	rs9267488	-435554	ref	A	snp	G	snp	G
C4A	31546850	7.57213e-08	1.91935e-06	rs1800628	rs1800628	-402951	ref	G	ref	G	snp	A
C4A	31558702	5.44957e-07	1.91935e-06	rs3130063	rs3130063	-391099	ref	C	snp	T	snp	T
C4A	31566168	5.22315e-07	1.91935e-06	rs115672668	rs3130631	-383633	ref	C	snp	G	snp	G
C4A	31582025	2.83154e-09	1.91935e-06	rs114741093	rs3132451	-367776	ref	G	snp	C	snp	C
C4A	31587083	3.09502e-09	1.91935e-06	rs139213951	rs3130621	-362718	ref	T	snp	C	snp	C
C4A	31589264	1.81821e-08	1.91935e-06	rs115052633	rs3115665	-360537	ref	C	snp	G	snp	G
C4A	31591808	3.09502e-09	1.91935e-06	rs114767863	rs3130070	-357993	ref	A	snp	G	snp	G
C4A	31592524	3.09502e-09	1.91935e-06	rs116664060	rs3130622	-357277	ref	G	snp	C	snp	C
C4A	31592636	3.09502e-09	1.91935e-06	rs147388982	rs3115664	-357165	ref	C	snp	T	snp	T
C4A	31596138	1.97881e-10	1.91935e-06	rs114629349	rs3132450	-353663	ref	A	ref	A	snp	G
C4A	31597700	4.82163e-09	1.91935e-06	rs114316763	rs3130623	-352101	ref	C	snp	T	snp	T
C4A	31597875	9.98077e-09	1.91935e-06	rs116300513	rs3130624	-351926	ref	A	snp	G	snp	G
C4A	31598489	3.09502e-09	1.91935e-06	rs114490058	rs3130626	-351312	ref	A	snp	G	snp	G
C4A	31600820	3.09502e-09	1.91935e-06	rs115919788	rs2736157	-348981	ref	A	snp	G	snp	G
C4A	31600851	3.09502e-09	1.91935e-06	rs115378044	rs3130627	-348950	ref	G	snp	T	snp	T
C4A	31601843	3.04166e-09	1.91935e-06	rs116584375	rs3115663	-347958	ref	T	snp	C	snp	C
C4A	31603770	3.09502e-09	1.91935e-06	rs115684164	rs11229	-346031	ref	A	snp	G	snp	G
C4A	31604591	3.09502e-09	1.91935e-06	rs115201868	rs10885	-345210	ref	C	snp	T	snp	T
C4A	31606398	3.09502e-09	1.91935e-06	rs147105852	rs3130046	-343403	ref	C	snp	G	snp	G
C4A	31609272	5.87147e-09	1.91935e-06	rs114580342	rs3130628	-340529	ref	T	snp	C	snp	C
C4A	31610479	3.09388e-09	1.91935e-06	rs116662738	rs3130047	-339322	ref	C	snp	T	snp	T
C4A	31619576	3.09502e-09	1.91935e-06	rs115576545	rs3117583	-330225	ref	A	snp	G	snp	G
C4A	31620520	1.97881e-10	1.91935e-06	rs115619714	rs3117582	-329281	ref	T	ref	T	snp	G
C4A	31624864	1.11301e-10	1.91935e-06	rs139789464	rs3117581	-324937	ref	A	ref	A	snp	G
C4A	31626013	1.11301e-10	1.91935e-06	rs115549526	rs3132449	-323788	ref	C	ref	C	snp	T
C4A	31630968	3.09502e-09	1.91935e-06	rs116031824	rs3117580	-318833	ref	G	snp	A	snp	A
C4A	31632134	3.09502e-09	1.91935e-06	rs115609040	rs3130618	-317667	ref	C	snp	A	snp	A
C4A	31633496	2.60265e-08	1.91935e-06	rs116442837	rs3117579	-316305	ref	G	snp	T	snp	T
C4A	31636742	1.97881e-10	1.91935e-06	rs114487324	rs9267531	-313059	ref	A	ref	A	snp	G
C4A	31666424	1.25767e-10	1.91935e-06	rs115608780	rs9267539	-283377	ref	A	ref	A	snp	C
C4A	31671557	1.97881e-10	1.91935e-06	rs140272475	rs9267544	-278244	ref	C	ref	C	snp	A
C4A	31677391	1.15668e-10	1.91935e-06	rs151291762	rs9267549	-272410	ref	G	ref	G	snp	A
C4A	31704294	1.97881e-10	1.91935e-06	rs3131383	rs3131383	-245507	ref	G	ref	G	snp	T
C4A	31705864	1.97881e-10	1.91935e-06	rs3101018	rs3101018	-243937	ref	C	ref	C	snp	T
C4A	31708463	1.97881e-10	1.91935e-06	rs3131381	rs3131381	-241338	ref	C	ref	C	snp	A
C4A	31709778	1.97881e-10	1.91935e-06	rs3131380	rs3131380	-240023	ref	A	ref	A	snp	G
C4A	31712196	1.97881e-10	1.91935e-06	rs3132445	rs3132445	-237605	ref	G	ref	G	snp	A
C4A	31715882	1.97881e-10	1.91935e-06	rs3130484	rs3130484	-233919	ref	T	ref	T	snp	C
C4A	31718396	1.16212e-09	1.91935e-06	rs3117573	rs3117573	-231405	ref	C	ref	C	snp	G
C4A	31721033	1.97881e-10	1.91935e-06	rs3131379	rs3131379	-228768	ref	G	ref	G	snp	A
C4A	31725230	1.97881e-10	1.91935e-06	rs3117574	rs3117574	-224571	ref	G	ref	G	snp	A
C4A	31725285	1.97881e-10	1.91935e-06	rs3131378	rs3131378	-224516	ref	A	ref	A	snp	G
C4A	31726253	1.97881e-10	1.91935e-06	rs3117575	rs3117575	-223548	ref	T	ref	T	snp	C
C4A	31726794	1.97881e-10	1.91935e-06	rs3117576	rs3117576	-223007	ref	T	ref	T	snp	C
C4A	31727474	1.97881e-10	1.91935e-06	rs3117577	rs3117577	-222327	ref	A	ref	A	snp	G
C4A	31727897	1.97881e-10	1.91935e-06	rs3115672	rs3115672	-221904	ref	C	ref	C	snp	T
C4A	31733466	1.97881e-10	1.91935e-06	rs114810088	rs3101017	-216335	ref	T	ref	T	snp	C
C4A	31734345	1.97881e-10	1.91935e-06	rs116685783	rs3115671	-215456	ref	G	ref	G	snp	T
C4A	31739120	1.97881e-10	1.91935e-06	rs115540432	rs3130490	-210681	ref	G	ref	G	snp	T
C4A	31745464	9.32479e-10	1.91935e-06	rs115200193	rs3130491	-204337	ref	G	ref	G	snp	A
C4A	31749142	9.21998e-10	1.91935e-06	rs115392083	rs915652	-200659	ref	G	ref	G	snp	A
C4A	31749184	1.9556e-10	1.91935e-06	rs116227756	rs915651	-200617	ref	G	ref	G	snp	A
C4A	31754830	1.94411e-10	1.91935e-06	rs116099232	rs2753961	-194971	ref	T	ref	T	snp	C
C4A	31761213	6.00772e-11	1.91935e-06	rs148571049	rs2607014	-188588	ref	G	ref	G	snp	A
C4A	31765984	1.76539e-10	1.91935e-06	rs115834633	rs2736425	-183817	ref	G	ref	G	snp	A
C4A	31766660	1.97881e-10	1.91935e-06	rs115489726	rs2763980	-183141	ref	C	ref	C	snp	T
C4A	31768799	1.97881e-10	1.91935e-06	rs114312980	rs681331	-181002	ref	A	ref	A	snp	C
C4A	31772093	1.97881e-10	1.91935e-06	rs115801685	rs625421	-177708	ref	C	ref	C	snp	A
C4A	31777192	1.97881e-10	1.91935e-06	rs143385120	rs553414	-172609	ref	A	ref	A	snp	G
C4A	31787167	5.12132e-10	1.91935e-06	rs142536810	rs1265947	-162634	ref	C	ref	C	snp	T
C4A	31802101	1.95645e-10	1.91935e-06	rs114774714	rs3130476	-147700	ref	C	ref	C	snp	T
C4A	31805913	9.21061e-10	1.91935e-06	rs114575504	rs3130478	-143888	ref	C	ref	C	snp	T
C4A	31807540	9.25628e-10	1.91935e-06	rs114837463	rs3130679	-142261	ref	A	ref	A	snp	G
C4A	31808436	1.95014e-10	1.91935e-06	rs114702065	rs599707	-141365	ref	C	ref	C	snp	T
C4A	31810612	2.02857e-10	1.91935e-06	rs141597299	rs9267574	-139189	ref	C	ref	C	snp	T
C4A	31826705	7.42034e-08	1.91935e-06	rs67682613	rs67682613	-123096	ref	G	ref	G	snp	A
C4A	31832038	1.94387e-10	1.91935e-06	rs141268612	rs515688	-117763	ref	A	ref	A	snp	G
C4A	31835164	5.55631e-08	1.91935e-06	rs693906	rs693906	-114637	ref	G	ref	G	snp	C
C4A	31840477	1.99799e-10	1.91935e-06	rs501942	rs501942	-109324	ref	C	ref	C	snp	T
C4A	31870326	5.06391e-10	1.91935e-06	rs116026314	rs558702	-79475	ref	G	ref	G	snp	A
C4A	31878433	5.06391e-10	1.91935e-06	rs114481340	rs519417	-71368	ref	G	ref	G	snp	A
C4A	31881309	1.26104e-07	1.91935e-06	rs116385615	rs532086	-68492	snp	C	ref	T	snp	C
C4A	31892484	1.97881e-10	1.91935e-06	rs497309	rs497309	-57317	ref	A	ref	A	snp	C
C4A	31909941	1.12249e-10	1.91935e-06	rs147221825	rs1265905	-39860	ref	A	ref	A	snp	G
C4A	31918860	1.97881e-10	1.91935e-06	rs1270942	rs1270942	-30941	ref	A	ref	A	snp	G
C4A	31940897	1.97881e-10	1.91935e-06	rs115484360	rs389884	-8904	ref	A	ref	A	snp	G
C4A	32014828	2.93884e-10	1.91935e-06	rs433061	rs433061	65027	ref	G	ref	G	snp	A
C4A	32019946	9.54971e-07	1.91935e-06	rs367364	rs367364	70145	ref	C	ref	C	snp	T
C4A	32020238	9.54971e-07	1.91935e-06	rs142953083	rs527506034	70437	ref	A	ref	A	snp	G
C4A	32025863	9.53396e-07	1.91935e-06	rs369637	rs369637	76062	ref	C	ref	C	snp	T
C4A	32028149	9.53396e-07	1.91935e-06	rs1150758	rs1150758	78348	ref	G	ref	G	snp	C
C4A	32029205	9.32479e-10	1.91935e-06	rs1150757	rs1150757	79404	ref	G	ref	G	snp	A
C4A	32033616	9.46132e-07	1.91935e-06	rs145227436	rs1265889	83815	ref	G	ref	G	snp	A
C4A	32035694	9.32742e-10	1.91935e-06	rs144433536	rs1150756	85893	ref	C	ref	C	snp	T
C4A	32038550	9.52449e-07	1.91935e-06	rs1150755	rs1150755	88749	ref	C	ref	C	snp	T
C4A	32050758	9.52449e-07	1.91935e-06	rs1150754	rs1150754	100957	ref	C	ref	C	snp	T
C4A	32059867	9.48793e-10	1.91935e-06	rs1150753	rs1150753	110066	ref	A	ref	A	snp	G
C4A	32064726	9.32479e-10	1.91935e-06	rs1150752	rs1150752	114925	ref	T	ref	T	snp	C
C4A	32066447	8.37133e-07	1.91935e-06	rs1265888	rs1265888	116646	ref	G	ref	G	snp	A
C4A	32080191	9.32479e-10	1.91935e-06	rs1269852	rs1269852	130390	ref	G	ref	G	snp	C
C4A	32096001	9.32479e-10	1.91935e-06	rs116300399	rs3130288	146200	ref	C	ref	C	snp	A
C4A	32131972	3.96384e-10	1.91935e-06	rs115860703	rs3132941	182171	ref	G	ref	G	snp	C
C4A	32132727	5.6763e-07	1.91935e-06	rs140038613	rs3134949	182926	ref	C	ref	C	snp	T
C4A	32133098	5.82723e-07	1.91935e-06	rs150329154	rs9267815	183297	ref	A	ref	A	snp	G
C4A	32133144	5.67574e-07	1.91935e-06	rs137910969	rs9267816	183343	ref	T	ref	T	snp	C
C4A	32134510	5.66312e-07	1.91935e-06	rs116510388	rs3096697	184709	ref	G	ref	G	snp	A
C4A	32134656	6.97113e-07	1.91935e-06	rs114113397	rs3130347	184855	ref	T	ref	T	snp	C
C4A	32147696	8.63141e-07	1.91935e-06	rs116246398	rs3130349	197895	ref	G	ref	G	snp	A
C4A	32148031	8.63141e-07	1.91935e-06	rs115004569	rs1062070	198230	ref	A	ref	A	snp	G
C4A	32148403	8.63141e-07	1.91935e-06	rs114907058	rs8365	198602	ref	G	ref	G	snp	C
C4A	32149537	8.66514e-07	1.91935e-06	rs148720361	rs3134941	199736	ref	C	ref	C	snp	G
C4A	32149816	8.63141e-07	1.91935e-06	rs115963005	rs3134940	200015	ref	T	ref	T	snp	C
C4A	32168771	4.20819e-07	1.91935e-06	rs116099509	rs3134942	218970	ref	G	ref	G	snp	T
C4A	32172993	4.20819e-07	1.91935e-06	rs115556740	rs3131296	223192	ref	C	ref	C	snp	T
C4A	32179438	4.20819e-07	1.91935e-06	rs116132575	rs3132956	229637	ref	G	ref	G	snp	A
C4A	32189921	1.21948e-07	1.91935e-06	rs114469371	rs3134796	240120	ref	A	ref	A	snp	G
C4A	32194630	8.7415e-10	1.91935e-06	rs114396212	rs3096690	244829	ref	G	ref	G	snp	C
C4A	32198981	5.74114e-10	1.91935e-06	rs114665747	rs3130297	249180	ref	C	ref	C	snp	T
C4A	32201279	5.6884e-07	1.91935e-06	rs144726945	rs6918888	251478	ref	G	ref	G	snp	C
C4A	32204657	1.12491e-07	1.91935e-06	rs141791323	rs3134925	254856	ref	G	ref	G	snp	A
C4A	32204684	1.12491e-07	1.91935e-06	rs141948649	rs3134924	254883	ref	G	ref	G	snp	T
C4A	32205867	1.12491e-07	1.91935e-06	rs116643551	rs3130303	256066	ref	A	ref	A	snp	G
C4A	32205942	1.12491e-07	1.91935e-06	rs113996266	rs6901158	256141	ref	C	ref	C	snp	T
C4A	32218120	9.32479e-10	1.91935e-06	rs139865833	rs529729079	268319	ref	G	ref	G	snp	A
C4A	32219898	9.32479e-10	1.91935e-06	rs115894431	rs558281186	270097	ref	G	ref	G	snp	A
C4A	32223109	6.96446e-08	1.91935e-06	rs111703821	rs3130319	273308	ref	A	ref	A	snp	G
C4A	32226481	9.32479e-10	1.91935e-06	rs149131618	rs9268026	276680	ref	A	ref	A	snp	G
C4A	32230256	9.32479e-10	1.91935e-06	rs115157812	rs3132971	280455	ref	T	ref	T	snp	G
C4A	32234993	6.72409e-08	1.91935e-06	rs115912164	rs3096683	285192	ref	A	ref	A	snp	G
C4A	32240072	9.32479e-10	1.91935e-06	rs150470445	rs3115556	290271	ref	T	ref	T	snp	A
C4A	32240813	6.90132e-08	1.91935e-06	rs115960984	rs9268097	291012	ref	G	ref	G	snp	A
C4A	32252132	2.69976e-09	1.91935e-06	rs147151648	rs9268123	302331	ref	A	ref	A	snp	G
C4A	32252507	6.72409e-08	1.91935e-06	rs116105456	rs9268124	302706	ref	A	ref	A	snp	G
C4A	32253559	6.72409e-08	1.91935e-06	rs115172733	rs9268127	303758	ref	T	ref	T	snp	C
C4A	32255507	6.72409e-08	1.91935e-06	rs116558425	rs9268139	305706	ref	A	ref	A	snp	G
C4A	32257199	9.32479e-10	1.91935e-06	rs116757844	rs9268144	307398	ref	T	ref	T	snp	C
C4A	32261252	9.32479e-10	1.91935e-06	rs114384056	rs7775397	311451	ref	T	ref	T	snp	G
C4A	32263458	6.72409e-08	1.91935e-06	rs114616323	rs6910668	313657	ref	T	ref	T	snp	G
C4A	32263663	9.32479e-10	1.91935e-06	rs142144345	rs9268152	313862	ref	C	ref	C	snp	T
C4A	32264179	6.72409e-08	1.91935e-06	rs114136185	rs9268153	314378	ref	C	ref	C	snp	T
C4A	32266795	6.72409e-08	1.91935e-06	rs115256525	rs7745174	316994	ref	G	ref	G	snp	A
C4A	32269457	9.32479e-10	1.91935e-06	rs116325871	rs9268158	319656	ref	C	ref	C	snp	T
C4A	32274882	9.32479e-10	1.91935e-06	rs116245742	rs9268177	325081	ref	C	ref	C	snp	A
C4A	32275621	9.32479e-10	1.91935e-06	rs150977343	rs9268178	325820	ref	C	ref	C	snp	T
C4A	32280591	1.38383e-09	1.91935e-06	rs147338561	rs9268208	330790	ref	T	ref	T	snp	C
C4A	32284108	1.00807e-09	1.91935e-06	rs114999843	rs9268219	334307	ref	T	ref	T	snp	G
C4A	32284340	6.72409e-08	1.91935e-06	rs114059781	rs9268220	334539	ref	C	ref	C	snp	T
C4A	32285362	9.32479e-10	1.91935e-06	rs116667074	rs116667074	335561	ref	C	ref	C	snp	T
C4A	32287402	5.14908e-08	1.91935e-06	rs141170244	rs9268229	337601	ref	C	ref	C	snp	A
C4A	32288952	9.32479e-10	1.91935e-06	rs114288718	rs7751715	339151	ref	G	ref	G	snp	A
C4A	32289358	5.47446e-08	1.91935e-06	rs114674095	rs7756177	339557	ref	G	ref	G	snp	A
C4A	32290208	9.32479e-10	1.91935e-06	rs116636123	rs9268235	340407	ref	C	ref	C	snp	T
C4A	32293941	6.72409e-08	1.91935e-06	rs140714356	rs9268245	344140	ref	G	ref	G	snp	C
C4A	32294549	6.72409e-08	1.91935e-06	rs116397353	rs9268246	344748	ref	A	ref	A	snp	T
C4A	32295652	9.32479e-10	1.91935e-06	rs139165151	rs4392743	345851	ref	T	ref	T	snp	C
C4A	32302382	9.32479e-10	1.91935e-06	rs114667305	rs1265757	352581	ref	C	ref	C	snp	T
C4A	32302672	5.00938e-09	1.91935e-06	rs145359782	rs1265756	352871	ref	G	ref	G	snp	A
C4A	32303692	9.32479e-10	1.91935e-06	rs116669008	rs1265754	353891	ref	T	ref	T	snp	A
C4A	32305544	9.32479e-10	1.91935e-06	rs115007147	rs926593	355743	ref	A	ref	A	snp	G
C4A	32307532	5.00938e-09	1.91935e-06	rs115743005	rs1033499	357731	ref	G	ref	G	snp	A
C4A	32310119	5.00938e-09	1.91935e-06	rs115461021	rs3129901	360318	ref	T	ref	T	snp	G
C4A	32310863	9.32479e-10	1.91935e-06	rs114361604	rs2849018	361062	ref	T	ref	T	snp	C
C4A	32315511	9.32479e-10	1.91935e-06	rs114138262	rs910051	365710	ref	T	ref	T	snp	G
C4A	32325562	9.32479e-10	1.91935e-06	rs114142816	rs2395149	375761	ref	G	ref	G	snp	A
C4A	32332264	1.40543e-08	1.91935e-06	rs116206381	rs3129915	382463	ref	G	ref	G	snp	A
C4A	32332322	1.40543e-08	1.91935e-06	rs115690025	rs3129916	382521	ref	G	ref	G	snp	A
C4A	32332765	1.40543e-08	1.91935e-06	rs115539211	rs3129917	382964	ref	G	ref	G	snp	A
C4A	32332791	2.00709e-08	1.91935e-06	rs144575061	rs3129919	382990	ref	C	ref	C	snp	T
C4A	32333299	1.40543e-08	1.91935e-06	rs114244588	rs3129924	383498	ref	C	ref	C	snp	T
C4A	32333419	1.51407e-08	1.91935e-06	rs115599124	rs3129925	383618	ref	G	ref	G	snp	A
C4A	32333480	1.40543e-08	1.91935e-06	rs115630987	rs3129926	383679	ref	T	ref	T	snp	C
C4A	32335204	1.5456e-08	1.91935e-06	rs115200960	rs2143462	385403	ref	G	ref	G	snp	A
C4A	32335347	1.40543e-08	1.91935e-06	rs115431599	rs2143461	385546	ref	G	ref	G	snp	A
C4A	32336161	5.00938e-09	1.91935e-06	rs114141321	rs3129933	386360	ref	G	ref	G	snp	A
C4A	32336205	1.40543e-08	1.91935e-06	rs115842493	rs3129935	386404	ref	A	ref	A	snp	G
C4A	32336364	1.40543e-08	1.91935e-06	rs115801046	rs3129937	386563	ref	C	ref	C	snp	A
C4A	32336766	1.40543e-08	1.91935e-06	rs115558405	rs3129939	386965	ref	A	ref	A	snp	G
C4A	32340871	2.97926e-09	1.91935e-06	rs114937304	rs3117109	391070	ref	C	ref	C	snp	T
C4A	32345689	9.32479e-10	1.91935e-06	rs115189464	rs2894254	395888	ref	T	ref	T	snp	G
C4A	32358201	9.32479e-10	1.91935e-06	rs116676210	rs3129950	408400	ref	G	ref	G	snp	C
C4A	32368462	9.32479e-10	1.91935e-06	rs147461705	rs3129956	418661	ref	G	ref	G	snp	A
C4A	32381280	9.32479e-10	1.91935e-06	rs115613607	rs3129966	431479	ref	G	ref	G	snp	C
C4A	32382609	7.15245e-09	1.91935e-06	rs139410943	rs3129969	432808	ref	C	ref	C	snp	G
C4A	32382749	7.26858e-09	1.91935e-06	rs137959892	rs2006174	432948	ref	A	ref	A	snp	G
C4A	32383208	4.52114e-09	1.91935e-06	rs115025645	rs6930571	433407	ref	G	ref	G	snp	T
C4A	32383223	4.52114e-09	1.91935e-06	rs116380333	rs9268530	433422	ref	T	ref	T	snp	C
C4A	32383246	4.52114e-09	1.91935e-06	rs115863615	rs9268531	433445	ref	T	ref	T	snp	G
C4A	32383249	4.52114e-09	1.91935e-06	rs116199162	rs9268532	433448	ref	T	ref	T	snp	C
C4A	32383307	4.52114e-09	1.91935e-06	rs116152301	rs9268534	433506	ref	T	ref	T	snp	G
C4A	32383341	4.52114e-09	1.91935e-06	rs114923669	rs6908065	433540	ref	A	ref	A	snp	C
C4A	32383360	4.52114e-09	1.91935e-06	rs114201034	rs6908056	433559	ref	G	ref	G	snp	A
C4A	32383410	9.75258e-08	1.91935e-06	rs116678593	rs6930933	433609	ref	G	ref	G	snp	T
C4A	32383441	4.52114e-09	1.91935e-06	rs116473074	rs3135382	433640	ref	T	ref	T	snp	G
C4A	32383488	4.52114e-09	1.91935e-06	rs114275596	rs2001100	433687	ref	T	ref	T	snp	A
C4A	32383633	3.6745e-09	1.91935e-06	rs115339716	rs2001099	433832	ref	G	ref	G	snp	C
C4A	32383837	4.52114e-09	1.91935e-06	rs115577631	rs2001098	434036	ref	G	ref	G	snp	A
C4A	32383858	4.52114e-09	1.91935e-06	rs114322478	rs2001097	434057	ref	G	ref	G	snp	T
C4A	32384077	4.52114e-09	1.91935e-06	rs116783266	rs2395159	434276	ref	C	ref	C	snp	T
C4A	32384343	4.52114e-09	1.91935e-06	rs114207308	rs3135381	434542	ref	G	ref	G	snp	A
C4A	32384500	1.26414e-08	1.91935e-06	rs115409438	rs2227138	434699	ref	C	ref	C	snp	T
C4A	32384677	4.52114e-09	1.91935e-06	rs116644646	rs3135380	434876	ref	A	ref	A	snp	C
C4A	32384900	4.52114e-09	1.91935e-06	rs116474873	rs3135379	435099	ref	T	ref	T	snp	C
C4A	32385099	4.52114e-09	1.91935e-06	rs114754163	rs3135378	435298	ref	G	ref	G	snp	A
C4A	32385470	4.52114e-09	1.91935e-06	rs115189490	rs3135376	435669	ref	A	ref	A	snp	G
C4A	32385573	4.52114e-09	1.91935e-06	rs116153716	rs3135375	435772	ref	G	ref	G	snp	A
C4A	32385605	4.52114e-09	1.91935e-06	rs116749062	rs3135374	435804	ref	C	ref	C	snp	A
C4A	32385653	4.52114e-09	1.91935e-06	rs114668203	rs3135373	435852	ref	A	ref	A	snp	G
C4A	32385782	4.52114e-09	1.91935e-06	rs114210920	rs3135372	435981	ref	C	ref	C	snp	A
C4A	32385873	4.52114e-09	1.91935e-06	rs116048421	rs2187820	436072	ref	C	ref	C	snp	T
C4A	32386061	4.52114e-09	1.91935e-06	rs115375234	rs2157336	436260	ref	C	ref	C	snp	T
C4A	32386495	4.49997e-09	1.91935e-06	rs143700239	rs6457570	436694	ref	T	ref	T	snp	C
C4A	32386506	4.49997e-09	1.91935e-06	rs138498099	rs6457571	436705	ref	T	ref	T	snp	C
C4A	32386643	4.52114e-09	1.91935e-06	rs138363570	rs6457573	436842	ref	G	ref	G	snp	A
C4A	32386699	1.81189e-08	1.91935e-06	rs117365121	rs3135371	436898	ref	A	ref	A	snp	G
C4A	32386707	4.52114e-09	1.91935e-06	rs114114671	rs3135370	436906	ref	T	ref	T	snp	C
C4A	32387278	4.52114e-09	1.91935e-06	rs116340694	rs3135368	437477	ref	T	ref	T	snp	A
C4A	32387432	9.32479e-10	1.91935e-06	rs115100928	rs2395160	437631	ref	G	ref	G	snp	A
C4A	32387752	4.52114e-09	1.91935e-06	rs114009450	rs2395161	437951	ref	A	ref	A	snp	C
C4A	32387780	4.52114e-09	1.91935e-06	rs115305058	rs2395162	437979	ref	G	ref	G	snp	T
C4A	32387860	4.52114e-09	1.91935e-06	rs114419188	rs2395164	438059	ref	C	ref	C	snp	T
C4A	32388308	7.57415e-08	1.91935e-06	rs114577670	rs2395167	438507	ref	C	ref	C	snp	T
C4A	32388574	4.52114e-09	1.91935e-06	rs115830939	rs2213580	438773	ref	T	ref	T	snp	C
C4A	32388709	4.52114e-09	1.91935e-06	rs115493794	rs3135366	438908	ref	T	ref	T	snp	C
C4A	32389545	5.75976e-08	1.91935e-06	rs115858912	rs3135364	439744	ref	A	ref	A	snp	G
C4A	32390196	1.03281e-08	1.91935e-06	rs116832701	rs2395168	440395	ref	T	ref	T	snp	C
C4A	32390748	1.03281e-08	1.91935e-06	rs115118918	rs3135358	440947	ref	C	ref	C	snp	T
C4A	32391516	1.03281e-08	1.91935e-06	rs115804231	rs3135356	441715	ref	G	ref	G	snp	A
C4A	32392877	1.26414e-08	1.91935e-06	rs114711596	rs3135353	443076	ref	C	ref	C	snp	T
C4A	32392945	1.03281e-08	1.91935e-06	rs116534952	rs3135351	443144	ref	C	ref	C	snp	A
C4A	32393959	1.06029e-08	1.91935e-06	rs114699653	rs3129841	444158	ref	T	ref	T	snp	C
C4A	32394537	1.23262e-06	1.91935e-06	rs114106992	rs2395171	444736	ref	C	ref	C	snp	T
C4A	32394585	1.03281e-08	1.91935e-06	rs115768610	rs3135345	444784	ref	C	ref	C	snp	T
C4A	32395465	1.58098e-07	1.91935e-06	rs114282791	rs1894552	445664	ref	T	ref	T	snp	G
C4A	32395656	1.58098e-07	1.91935e-06	rs116226625	rs2105903	445855	ref	A	ref	A	snp	T
C4A	32395698	1.26414e-08	1.91935e-06	rs115393115	rs2105902	445897	ref	A	ref	A	snp	T
C4A	32395726	9.32479e-10	1.91935e-06	rs114125569	rs3129843	445925	ref	A	ref	A	snp	G
C4A	32399337	9.32479e-10	1.91935e-06	rs114351019	rs3129856	449536	ref	T	ref	T	snp	C
C4A	32401532	1.26414e-08	1.91935e-06	rs115933557	rs3129861	451731	ref	T	ref	T	snp	A
C4A	32406611	1.58098e-07	1.91935e-06	rs145039450	rs9268636	456810	ref	C	ref	C	snp	A
C4A	32408497	9.32479e-10	1.91935e-06	rs114573742	rs3135394	458696	ref	A	ref	A	snp	G
C4A	32408842	1.58098e-07	1.91935e-06	rs115256101	rs3135393	459041	ref	A	ref	A	snp	G
C4A	32409060	1.91532e-06	1.91935e-06	rs150157145	rs6925852	459259	ref	G	ref	G	snp	A
C4A	32410691	1.58098e-07	1.91935e-06	rs114615543	rs3129887	460890	ref	G	ref	G	snp	A
C4A	32411376	1.58098e-07	1.91935e-06	rs116131107	rs2239805	461575	ref	T	ref	T	snp	G
C4A	32414435	9.32479e-10	1.91935e-06	rs116815995	rs7383481	464634	ref	C	ref	C	snp	T
C4A	32415788	7.48433e-07	1.91935e-06	rs116264113	rs2395183	465987	ref	T	ref	T	snp	C
C4A	32420138	7.48433e-07	1.91935e-06	rs114711343	rs3129893	470337	ref	C	ref	C	snp	A
C4A	32420286	7.48433e-07	1.91935e-06	rs139300813	rs3129894	470485	ref	G	ref	G	snp	A
C4A	32421272	7.48433e-07	1.91935e-06	rs116100805	rs3129896	471471	ref	G	ref	G	snp	A
C4A	32421469	1.18805e-08	1.91935e-06	rs115959488	rs3129897	471668	ref	G	ref	G	snp	A
C4A	32424594	9.64846e-10	1.91935e-06	rs115610685	rs9268813	474793	ref	T	ref	T	snp	C
C4A	32424992	9.67884e-10	1.91935e-06	rs115896958	rs7763411	475191	ref	C	ref	C	snp	T
C4A	32426271	7.49275e-07	1.91935e-06	rs115354028	rs4601112	476470	ref	T	ref	T	snp	C
C4A	32428862	1.73521e-09	1.91935e-06	rs115948541	rs6940063	479061	ref	T	ref	T	snp	C
C4A	32440795	8.31227e-10	1.91935e-06	rs116033864	rs9269075	490994	ref	C	ref	C	snp	G
C4A	32577633	4.59495e-08	1.91935e-06	rs535777	rs535777	627832	ref	G	snp	C	snp	C
C4A	32583831	1.85573e-07	1.91935e-06	rs114822165	rs542851571	634030	ref	G	snp	C	snp	C
C4A	32587584	1.00014e-06	1.91935e-06	rs9271405	rs9271405	637783	ref	T	snp	C	snp	C
C4A	32587605	1.00014e-06	1.91935e-06	rs9271407	rs9271407	637804	ref	C	snp	T	snp	T
C4A	32587645	9.93329e-07	1.91935e-06	rs9271410	rs9271410	637844	ref	A	snp	G	snp	G
C4A	32587685	9.93329e-07	1.91935e-06	rs9271412	rs9271412	637884	ref	C	snp	T	snp	T
C4A	32587818	9.92917e-07	1.91935e-06	rs9271417	rs9271417	638017	ref	T	snp	C	snp	C
C4A	32587922	5.92817e-07	1.91935e-06	rs9271424	rs9271424	638121	ref	T	snp	C	snp	C
C4A	32587923	6.3385e-07	1.91935e-06	rs79554105	rs9271425	638122	ref	A	snp	G	snp	G
C4A	32588166	1.03028e-06	1.91935e-06	rs9271437	rs9271437	638365	ref	G	snp	A	snp	A
C4A	32588665	3.9442e-07	1.91935e-06	rs113736220	rs9271471	638864	ref	C	snp	G	snp	G
C4A	32588703	1.07332e-06	1.91935e-06	rs113034033	rs76351919	638902	ref	G	snp	C	snp	C
C4A	32588905	9.99912e-07	1.91935e-06	rs75119990	rs9271484	639104	ref	G	snp	T	snp	T
C4A	32589122	7.08468e-07	1.91935e-06	rs111696694	rs9271492	639321	ref	A	snp	C	snp	C
C4A	32589862	9.19979e-07	1.91935e-06	rs9271526	rs9271526	640061	ref	G	snp	A	snp	A
C4A	32590028	1.71294e-06	1.91935e-06	rs9271539	rs9271539	640227	ref	G	snp	A	snp	A
C4A	32590925	1.09435e-06	1.91935e-06	rs116746389	rs3129763	641124	ref	G	snp	A	snp	A
C4A	32591476	1.57044e-06	1.91935e-06	rs112037939	rs3135003	641675	ref	C	snp	T	snp	T
C4A	32591654	1.57044e-06	1.91935e-06	rs112476100	rs9271612	641853	ref	A	snp	G	snp	G
C4A	32591773	1.57044e-06	1.91935e-06	rs9271619	rs9271619	641972	ref	G	snp	A	snp	A
C4A	32591914	1.66339e-06	1.91935e-06	rs9271623	rs9271623	642113	ref	G	snp	C	snp	C
C4A	32591944	1.57894e-06	1.91935e-06	rs9271626	rs9271626	642143	ref	C	snp	A	snp	A
C4A	32592072	1.57894e-06	1.91935e-06	rs9271633	rs9271633	642271	ref	T	snp	G	snp	G
C4A	32592693	1.57044e-06	1.91935e-06	rs9271666	rs9271666	642892	ref	T	snp	C	snp	C
C4A	32592710	1.6484e-06	1.91935e-06	rs9271667	rs9271667	642909	ref	T	snp	C	snp	C
C4A	32592953	1.51805e-06	1.91935e-06	rs9271684	rs9271684	643152	ref	C	snp	T	snp	T
C4A	32592992	1.51544e-06	1.91935e-06	rs9271688	rs9271688	643191	ref	A	snp	G	snp	G
C4A	32593051	1.64546e-06	1.91935e-06	rs9271694	rs9271694	643250	ref	T	snp	C	snp	C
C4A	32593280	7.88465e-07	1.91935e-06	rs9271703	rs9271703	643479	ref	C	snp	T	snp	T
C4A	32595679	1.53204e-06	1.91935e-06	rs116718880	rs9271887	645878	ref	G	snp	A	snp	A
C4A	32595906	1.34032e-06	1.91935e-06	rs116120880	rs9271895	646105	ref	T	snp	C	snp	C
C4A	32596013	1.4388e-06	1.91935e-06	rs115133192	rs9271900	646212	ref	A	snp	G	snp	G
C4A	32596908	1.33802e-06	1.91935e-06	rs111353363	rs75375346	647107	ref	G	snp	C	snp	C
C4A	32596966	1.26733e-06	1.91935e-06	rs111264507	rs6929398	647165	ref	A	snp	G	snp	G
C4A	32597372	1.21646e-06	1.91935e-06	rs116108048	rs9271958	647571	ref	G	snp	A	snp	A
C4A	32600765	1.6037e-08	1.91935e-06	rs115912457	rs9272139	650964	ref	G	snp	A	snp	A
C4A	32601427	4.11028e-07	1.91935e-06	rs115937692	rs9272178	651626	ref	C	snp	G	snp	G
C4A	32602698	1.4398e-08	1.91935e-06	rs114657319	rs2040410	652897	ref	C	snp	T	snp	T
C4A	32602760	1.45269e-08	1.91935e-06	rs115513740	rs2040409	652959	ref	A	snp	C	snp	C
C4A	32605164	1.7231e-06	1.91935e-06	rs9272423	rs9272423	655363	ref	T	snp	G	snp	G
C4A	32605216	1.68527e-06	1.91935e-06	rs1047985	rs1047985	655415	ref	G	snp	A	snp	A
C4A	32626484	1.6037e-08	1.91935e-06	rs114913832	rs9273369	676683	ref	T	snp	C	snp	C
C4A	32628084	8.80331e-08	1.91935e-06	rs2854277	rs2854277	678283	ref	C	snp	T	snp	T
C4A	32628428	1.6037e-08	1.91935e-06	rs2854275	rs2854275	678627	ref	C	snp	A	snp	A
C4A	32637302	9.23844e-10	1.91935e-06	rs114254751	rs2395231	687501	ref	G	ref	G	snp	A
C4A	32651477	2.75515e-07	1.91935e-06	rs114663295	rs3134978	701676	ref	A	snp	T	snp	T
C4A	32651641	2.75515e-07	1.91935e-06	rs115819854	rs3134977	701840	ref	G	snp	T	snp	T
C4A	32652281	2.75515e-07	1.91935e-06	rs115222678	rs2856694	702480	ref	T	snp	C	snp	C
C4A	32654149	2.75515e-07	1.91935e-06	rs116101575	rs3134971	704348	ref	A	snp	C	snp	C
C4A	32657436	2.75515e-07	1.91935e-06	rs114055836	rs3129716	707635	ref	T	snp	C	snp	C
C4A	32659609	2.75515e-07	1.91935e-06	rs114320488	rs2647004	709808	ref	T	snp	C	snp	C
C4A	32659645	2.75515e-07	1.91935e-06	rs115575857	rs2856674	709844	ref	A	snp	G	snp	G
C4A	32662338	2.75515e-07	1.91935e-06	rs116284874	rs1794520	712537	ref	T	snp	A	snp	A
C4A	32662473	2.75515e-07	1.91935e-06	rs146926209	rs1794519	712672	ref	A	snp	C	snp	C
C4A	32663355	2.75515e-07	1.91935e-06	rs115608234	rs2647019	713554	ref	G	snp	C	snp	C
C4A	32666358	2.75515e-07	1.91935e-06	rs147728213	rs1794283	716557	ref	C	snp	T	snp	T
C4A	32666526	9.32479e-10	1.91935e-06	rs114733035	rs1794282	716725	ref	C	ref	C	snp	T
C4A	32667171	2.75515e-07	1.91935e-06	rs115140855	rs1794280	717370	ref	A	snp	T	snp	T
C4A	32667595	9.32479e-10	1.91935e-06	rs142543423	rs1794279	717794	ref	G	ref	G	snp	T
C4A	32668946	2.75515e-07	1.91935e-06	rs114478139	rs1613056	719145	ref	C	snp	T	snp	T
C4A	32671207	2.75515e-07	1.91935e-06	rs115004280	rs1794511	721406	ref	T	snp	G	snp	G
C4A	32671800	2.75515e-07	1.91935e-06	rs149751104	rs1794530	721999	ref	T	snp	G	snp	G
C4A	32672043	7.89515e-07	1.91935e-06	rs149614134	rs1794274	722242	ref	G	snp	T	snp	T
C4A	32672216	2.75515e-07	1.91935e-06	rs115148398	rs1794272	722415	ref	A	snp	T	snp	T
C4A	32672439	2.75515e-07	1.91935e-06	rs115520381	rs1794528	722638	ref	T	snp	C	snp	C
C4A	32673893	2.75515e-07	1.91935e-06	rs115926869	rs1617322	724092	ref	C	snp	A	snp	A
C4A	32679326	2.75515e-07	1.91935e-06	rs114867306	rs9275576	729525	ref	C	snp	T	snp	T
C4A	32682135	4.87482e-07	1.91935e-06	rs114092478	rs3957147	732334	ref	C	snp	T	snp	T
C4A	32685822	1.68249e-06	1.91935e-06	rs115658321	rs9275652	736021	ref	G	ref	G	snp	C
C4A	32685918	1.68066e-06	1.91935e-06	rs116722528	rs9275655	736117	ref	A	ref	A	snp	G
C4A	32685967	1.68262e-06	1.91935e-06	rs115821852	rs9275657	736166	ref	G	ref	G	snp	A
C4A	32686103	1.68139e-06	1.91935e-06	rs116801887	rs9275659	736302	ref	C	ref	C	snp	A
C4A	32686196	1.68139e-06	1.91935e-06	rs116485355	rs9275660	736395	ref	C	ref	C	snp	A
C4A	32686248	1.68139e-06	1.91935e-06	rs114740173	rs9275661	736447	ref	T	ref	T	snp	C
C4A	32686380	1.68139e-06	1.91935e-06	rs115669181	rs9275663	736579	ref	C	ref	C	snp	G
C4A	32686627	1.69535e-06	1.91935e-06	rs116266681	rs9275666	736826	ref	C	ref	C	snp	T
C4A	32686629	1.20374e-07	1.91935e-06	rs114386388	rs9275667	736828	ref	C	ref	C	snp	T
C4A	32686676	1.66234e-06	1.91935e-06	rs115352779	rs9275669	736875	ref	G	ref	G	snp	A
C4A	32686806	1.66691e-06	1.91935e-06	rs115714905	rs9275674	737005	ref	C	ref	C	snp	T
C4A	32687218	1.74312e-06	1.91935e-06	rs115530080	rs9275680	737417	ref	C	ref	C	snp	T
C4A	32687297	1.68139e-06	1.91935e-06	rs116333946	rs9275682	737496	ref	A	ref	A	snp	G
C4A	32687570	1.68139e-06	1.91935e-06	rs115819962	rs9275686	737769	ref	G	ref	G	snp	A
C4A	32687720	1.68139e-06	1.91935e-06	rs116295017	rs9275690	737919	ref	G	ref	G	snp	A
C4A	32687904	1.68139e-06	1.91935e-06	rs115466708	rs9275696	738103	ref	A	ref	A	snp	G
C4A	32688021	1.68139e-06	1.91935e-06	rs114199770	rs9275699	738220	ref	T	ref	T	snp	G
C4A	32688100	1.68139e-06	1.91935e-06	rs115886989	rs9275702	738299	ref	G	ref	G	snp	T
C4A	32688189	4.9822e-09	1.91935e-06	rs114112684	rs9275709	738388	ref	G	ref	G	snp	A
C4A	32688483	1.68139e-06	1.91935e-06	rs114203607	rs9275723	738682	ref	C	ref	C	snp	A
C4A	32688638	1.72468e-06	1.91935e-06	rs114664107	rs9275728	738837	ref	T	ref	T	snp	C
C4A	32688787	1.64489e-06	1.91935e-06	rs115347356	rs9275735	738986	ref	C	ref	C	snp	A
C4A	32688839	1.40102e-06	1.91935e-06	rs114838781	rs9275738	739038	ref	C	ref	C	snp	T
C4A	32688872	7.0006e-07	1.91935e-06	rs114199377	rs9275741	739071	ref	G	ref	G	snp	A
C4A	32689289	1.55969e-06	1.91935e-06	rs114328056	rs9275764	739488	ref	C	ref	C	snp	T
C4A	32689786	1.03172e-06	1.91935e-06	rs181425165	rs9275780	739985	ref	T	ref	T	snp	C
C4A	32689908	1.42027e-06	1.91935e-06	rs114122832	rs9275788	740107	ref	A	ref	A	snp	C
C4A	32689946	1.39637e-06	1.91935e-06	rs115611696	rs9275792	740145	ref	G	ref	G	snp	A
C4A	32690320	1.3889e-06	1.91935e-06	rs114089701	rs9275806	740519	ref	G	ref	G	snp	C
C4A	32690332	1.38593e-06	1.91935e-06	rs115719650	rs9275807	740531	ref	A	ref	A	snp	T
C4A	32691745	1.68139e-06	1.91935e-06	rs114099009	rs763026	741944	ref	C	ref	C	snp	T
C4A	32691937	1.64169e-06	1.91935e-06	rs115937396	rs763025	742136	ref	A	ref	A	snp	G
C4A	32692094	1.68139e-06	1.91935e-06	rs115447610	rs9275899	742293	ref	T	ref	T	snp	A
C4A	32692391	1.69662e-06	1.91935e-06	rs115828091	rs9275911	742590	ref	A	ref	A	snp	G
C4A	32692688	1.18541e-07	1.91935e-06	rs115692641	rs9275922	742887	ref	C	ref	C	snp	T
C4A	32693085	1.68139e-06	1.91935e-06	rs116158272	rs9275945	743284	ref	A	ref	A	snp	G
C4A	32693294	1.25558e-06	1.91935e-06	rs115682897	rs9275957	743493	ref	G	ref	G	snp	A
C4A	32693482	1.68139e-06	1.91935e-06	rs116423886	rs9275965	743681	ref	C	ref	C	snp	A
C4A	32694068	1.6507e-06	1.91935e-06	rs115048290	rs9275986	744267	ref	A	ref	A	snp	G
C4A	32695028	1.18541e-07	1.91935e-06	rs116118713	rs9276018	745227	ref	G	ref	G	snp	A
C4A	32695212	1.68139e-06	1.91935e-06	rs116316439	rs9276021	745411	ref	T	ref	T	snp	C
C4A	32695336	1.18541e-07	1.91935e-06	rs115948059	rs9276029	745535	ref	G	ref	G	snp	A
C4A	32695505	1.68139e-06	1.91935e-06	rs116568930	rs9276039	745704	ref	A	ref	A	snp	T
C4A	32695818	1.67346e-06	1.91935e-06	rs115510748	rs9276055	746017	ref	C	ref	C	snp	T
C4A	32696443	1.68139e-06	1.91935e-06	rs116824568	rs9276074	746642	ref	G	ref	G	snp	A
C4A	32696543	1.68139e-06	1.91935e-06	rs114930505	rs9276075	746742	ref	C	ref	C	snp	A
C4A	32696666	1.75062e-06	1.91935e-06	rs115829208	rs9276084	746865	ref	C	ref	C	snp	A
C4A	32696754	1.53001e-06	1.91935e-06	rs116251896	rs9276091	746953	ref	A	ref	A	snp	G
C4A	32696894	1.68139e-06	1.91935e-06	rs114201404	rs75396566	747093	ref	A	ref	A	snp	G
C4A	32697037	1.05714e-06	1.91935e-06	rs115585210	rs9276106	747236	ref	C	ref	C	snp	T
C4A	32697160	9.87679e-07	1.91935e-06	rs116370486	rs9276111	747359	ref	A	ref	A	snp	C
C4A	32697606	1.68139e-06	1.91935e-06	rs116451967	rs76723709	747805	ref	T	ref	T	snp	C
C4A	32697755	1.68139e-06	1.91935e-06	rs116807346	rs9276132	747954	ref	A	ref	A	snp	G
C4A	32697893	1.68139e-06	1.91935e-06	rs115938137	rs9276138	748092	ref	G	ref	G	snp	T
C4A	32698156	1.68139e-06	1.91935e-06	rs116227459	rs9276149	748355	ref	C	ref	C	snp	T
C4A	32698468	1.68139e-06	1.91935e-06	rs116127442	rs9276164	748667	ref	C	ref	C	snp	T
C4A	32698790	1.68139e-06	1.91935e-06	rs116652456	rs9276168	748989	ref	A	ref	A	snp	G
C4A	32698947	1.68139e-06	1.91935e-06	rs114652113	rs9276172	749146	ref	G	ref	G	snp	C
C4A	32699262	1.68139e-06	1.91935e-06	rs114310091	rs9276188	749461	ref	T	ref	T	snp	C
C4A	32699350	1.68139e-06	1.91935e-06	rs116735701	rs9276190	749549	ref	C	ref	C	snp	T
C4A	32699437	1.68139e-06	1.91935e-06	rs114401501	rs9276191	749636	ref	C	ref	C	snp	A
C4A	32699476	1.18541e-07	1.91935e-06	rs115175859	rs9276192	749675	ref	G	ref	G	snp	A
C4A	32699662	1.6186e-06	1.91935e-06	rs114527872	rs9276201	749861	ref	T	ref	T	snp	G
C4A	32701189	1.72858e-06	1.91935e-06	rs144356999	rs9276242	751388	ref	A	ref	A	snp	C
C4A	32702864	1.68139e-06	1.91935e-06	rs115404306	rs9276292	753063	ref	A	ref	A	snp	G
C4A	32704706	1.67296e-06	1.91935e-06	rs115217222	rs9276313	754905	ref	G	ref	G	snp	A
C4A	32704786	1.68139e-06	1.91935e-06	rs115317551	rs9276314	754985	ref	G	ref	G	snp	T
C4A	32705030	1.09316e-07	1.91935e-06	rs114920085	rs9276322	755229	ref	C	ref	C	snp	G
C4A	32705210	1.68139e-06	1.91935e-06	rs114157878	rs9276325	755409	ref	G	ref	G	snp	T
C4A	32705700	1.68139e-06	1.91935e-06	rs142419815	rs9276339	755899	ref	G	ref	G	snp	A
C4A	32706559	1.71745e-06	1.91935e-06	rs115693483	rs9276357	756758	ref	T	ref	T	snp	G
C4A	32706725	1.68139e-06	1.91935e-06	rs116588331	rs9276358	756924	ref	A	ref	A	snp	G
C4A	32707023	1.68139e-06	1.91935e-06	rs114557905	rs9276363	757222	ref	T	ref	T	snp	C
C4A	32707585	1.65512e-06	1.91935e-06	rs115591083	rs9276375	757784	ref	G	ref	G	snp	A
C4A	32709204	1.5709e-06	1.91935e-06	rs116624258	rs9276401	759403	ref	G	ref	G	snp	C
C4A	32709965	1.18541e-07	1.91935e-06	rs116008855	rs573815480	760164	ref	G	ref	G	snp	T
C4A	32713867	1.49767e-07	1.91935e-06	rs114690141	rs9276435	764066	ref	C	ref	C	snp	T
C4A	32726252	4.27321e-07	1.91935e-06	rs116577531	rs9276577	776451	ref	A	ref	A	snp	G
C4A	32726274	4.27321e-07	1.91935e-06	rs116083319	rs9276578	776473	ref	A	ref	A	snp	G
C4A	32728726	7.60729e-08	1.91935e-06	rs116178827	rs9276582	778925	ref	G	ref	G	snp	C
C4A	32743744	3.97832e-09	1.91935e-06	rs145802379	rs9276625	793943	ref	G	ref	G	snp	A
C4A	32747502	4.01726e-09	1.91935e-06	rs116385315	rs4947258	797701	ref	A	ref	A	snp	G
C4A	32747790	8.15287e-08	1.91935e-06	rs115951480	rs4947349	797989	ref	G	ref	G	snp	T
C4A	32751244	4.01726e-09	1.91935e-06	rs114720630	rs9276688	801443	ref	C	ref	C	snp	T
C4A	32751962	4.01726e-09	1.91935e-06	rs116479885	rs9276689	802161	ref	C	ref	C	snp	T
C4A	32752333	4.01726e-09	1.91935e-06	rs116264238	rs719655	802532	ref	C	ref	C	snp	T
C4A	32752844	4.01726e-09	1.91935e-06	rs115645661	rs9276691	803043	ref	A	ref	A	snp	G
C4A	32755290	4.01726e-09	1.91935e-06	rs114944225	rs7762279	805489	ref	T	ref	T	snp	C
C4A	32756653	4.01726e-09	1.91935e-06	rs148861668	rs9276700	806852	ref	C	ref	C	snp	T
C4A	32774291	4.01726e-09	1.91935e-06	rs114795802	rs9276772	824490	ref	C	ref	C	snp	G
C4A	32776921	4.01726e-09	1.91935e-06	rs114828403	rs1054684	827120	ref	T	ref	T	snp	C

## Sheet: HLA-A
Gene Name	SNP Position	P value	adj. p-value	SNP ID 1kg project	rs id dbSNP142	tss Distance	A2-B46-DR9 varType	A2-B46-DR9 Allele	A33-B58-DR3 varType	A33-B58-DR3 Allele	A1-B8-DR3 varType	A1-B8-DR3 Allele
HLA-A	29668221	1.56742e-06	6.54127e-06	rs112665018	rs3129068	-240816	snp	T	ref	C	snp	T
HLA-A	29670398	4.36384e-10	6.54127e-06	rs114702947	rs3129052	-238639	snp	G	ref	A	snp	G
HLA-A	29670512	4.36384e-10	6.54127e-06	rs115337563	rs4711196	-238525	snp	T	ref	G	snp	T
HLA-A	29670561	4.53531e-10	6.54127e-06	rs116671218	rs3131869	-238476	snp	T	ref	A	snp	T
HLA-A	29672360	1.96183e-10	6.54127e-06	rs116758488	rs3116797	-236677	snp	G	ref	C	snp	G
HLA-A	29672529	9.63781e-11	6.54127e-06	rs115004966	rs3094727	-236508	snp	C	ref	T	snp	C
HLA-A	29672643	1.8821e-10	6.54127e-06	rs114041921	rs2394659	-236394	snp	G	ref	T	snp	G
HLA-A	29672686	1.96244e-10	6.54127e-06	rs114509388	rs2394660	-236351	snp	G	ref	A	snp	G
HLA-A	29672743	1.96244e-10	6.54127e-06	rs115743275	rs3116796	-236294	snp	T	ref	C	snp	T
HLA-A	29672776	1.96244e-10	6.54127e-06	rs116549260	rs3116795	-236261	snp	C	ref	T	snp	C
HLA-A	29672821	1.96244e-10	6.54127e-06	rs115115706	rs2894114	-236216	snp	A	ref	G	snp	A
HLA-A	29672926	1.96244e-10	6.54127e-06	rs116638319	rs3116794	-236111	snp	T	ref	C	snp	T
HLA-A	29673186	1.96244e-10	6.54127e-06	rs114378106	rs3116793	-235851	snp	T	ref	C	snp	T
HLA-A	29673221	1.96244e-10	6.54127e-06	rs115929606	rs3094726	-235816	snp	C	ref	T	snp	C
HLA-A	29673241	1.96244e-10	6.54127e-06	rs115700224	rs3116792	-235796	snp	T	ref	C	snp	T
HLA-A	29673245	1.96244e-10	6.54127e-06	rs115441792	rs3116791	-235792	snp	T	ref	C	snp	T
HLA-A	29673483	1.96244e-10	6.54127e-06	rs114286979	rs3131863	-235554	snp	A	ref	G	snp	A
HLA-A	29673548	1.96244e-10	6.54127e-06	rs114966518	rs3116790	-235489	snp	G	ref	C	snp	G
HLA-A	29674175	1.96244e-10	6.54127e-06	rs115608712	rs3116789	-234862	snp	T	ref	C	snp	T
HLA-A	29674197	1.96244e-10	6.54127e-06	rs114094914	rs3116788	-234840	snp	T	ref	C	snp	T
HLA-A	29674648	1.96244e-10	6.54127e-06	rs115758329	rs1476573	-234389	snp	G	ref	A	snp	G
HLA-A	29674741	1.96244e-10	6.54127e-06	rs115145002	rs1476572	-234296	snp	T	ref	G	snp	T
HLA-A	29675615	1.96244e-10	6.54127e-06	rs114250675	rs1610584	-233422	snp	G	ref	A	snp	G
HLA-A	29675676	1.96244e-10	6.54127e-06	rs114932685	rs1610585	-233361	snp	G	ref	C	snp	G
HLA-A	29676316	1.96244e-10	6.54127e-06	rs114874517	rs1610586	-232721	snp	C	ref	T	snp	C
HLA-A	29676551	1.96244e-10	6.54127e-06	rs114719910	rs1610587	-232486	snp	C	ref	A	snp	C
HLA-A	29677634	1.94188e-10	6.54127e-06	rs115338416	rs1610590	-231403	snp	C	ref	T	snp	C
HLA-A	29677835	2.21313e-07	6.54127e-06	rs116127954	rs1610591	-231202	snp	G	ref	A	snp	G
HLA-A	29678043	9.15927e-11	6.54127e-06	rs115260439	rs1610743	-230994	snp	G	ref	A	snp	G
HLA-A	29678470	1.96244e-10	6.54127e-06	rs116340508	rs1610592	-230567	snp	C	ref	T	snp	C
HLA-A	29678520	1.96244e-10	6.54127e-06	rs114177272	rs1610593	-230517	snp	G	ref	A	snp	G
HLA-A	29678718	1.96244e-10	6.54127e-06	rs115202508	rs1736930	-230319	snp	T	ref	A	snp	T
HLA-A	29679016	1.96244e-10	6.54127e-06	rs115200762	rs1611356	-230021	snp	G	ref	C	snp	G
HLA-A	29679047	1.96244e-10	6.54127e-06	rs116742088	rs1610594	-229990	snp	T	ref	C	snp	T
HLA-A	29679143	2.0169e-10	6.54127e-06	rs115394237	rs1611357	-229894	snp	C	ref	A	snp	C
HLA-A	29679170	1.96244e-10	6.54127e-06	rs115826218	rs1610595	-229867	snp	T	ref	C	snp	T
HLA-A	29679189	1.96244e-10	6.54127e-06	rs114441218	rs1610745	-229848	snp	T	ref	G	snp	T
HLA-A	29679417	1.93163e-10	6.54127e-06	rs116253869	rs1611358	-229620	snp	G	ref	C	snp	G
HLA-A	29679431	1.93163e-10	6.54127e-06	rs114608813	rs1611359	-229606	snp	A	ref	C	snp	A
HLA-A	29679434	1.93163e-10	6.54127e-06	rs116458023	rs1611360	-229603	snp	A	ref	G	snp	A
HLA-A	29679466	1.93163e-10	6.54127e-06	rs114431192	rs1611361	-229571	snp	A	ref	G	snp	A
HLA-A	29679471	1.93163e-10	6.54127e-06	rs115005916	rs1611362	-229566	snp	A	ref	G	snp	A
HLA-A	29679551	1.96244e-10	6.54127e-06	rs115537625	rs1611363	-229486	snp	T	ref	C	snp	T
HLA-A	29679602	2.12715e-07	6.54127e-06	rs115185595	rs1611364	-229435	snp	C	ref	T	snp	C
HLA-A	29679621	1.96244e-10	6.54127e-06	rs114064210	rs1611365	-229416	snp	G	ref	A	snp	G
HLA-A	29679760	1.96244e-10	6.54127e-06	rs116439298	rs1611366	-229277	snp	A	ref	G	snp	A
HLA-A	29679799	1.96244e-10	6.54127e-06	rs115726718	rs1611367	-229238	snp	C	ref	T	snp	C
HLA-A	29679801	1.96244e-10	6.54127e-06	rs116177889	rs1611368	-229236	snp	G	ref	C	snp	G
HLA-A	29679851	1.96244e-10	6.54127e-06	rs115792924	rs1611369	-229186	snp	A	ref	G	snp	A
HLA-A	29679981	1.96244e-10	6.54127e-06	rs115128479	rs1611370	-229056	snp	T	ref	G	snp	T
HLA-A	29680021	6.26332e-07	6.54127e-06	rs116740675	rs1611371	-229016	snp	T	ref	C	snp	T
HLA-A	29680072	1.96244e-10	6.54127e-06	rs114437340	rs1611372	-228965	snp	G	ref	A	snp	G
HLA-A	29680084	1.96244e-10	6.54127e-06	rs116524160	rs1611373	-228953	snp	G	ref	T	snp	G
HLA-A	29680106	1.96244e-10	6.54127e-06	rs114289029	rs1611375	-228931	snp	G	ref	A	snp	G
HLA-A	29680142	1.96244e-10	6.54127e-06	rs114970326	rs1611376	-228895	snp	A	ref	G	snp	A
HLA-A	29680152	1.96244e-10	6.54127e-06	rs115437724	rs1611377	-228885	snp	T	ref	C	snp	T
HLA-A	29680205	1.96244e-10	6.54127e-06	rs114469631	rs1611378	-228832	snp	A	ref	G	snp	A
HLA-A	29680270	1.96244e-10	6.54127e-06	rs115731971	rs1611379	-228767	snp	G	ref	T	snp	G
HLA-A	29680302	6.26332e-07	6.54127e-06	rs116837115	rs1611380	-228735	snp	G	ref	A	snp	G
HLA-A	29680492	1.96244e-10	6.54127e-06	rs114935183	rs528375841	-228545	snp	C	ref	T	snp	C
HLA-A	29680543	1.96244e-10	6.54127e-06	rs116575816	rs540166030	-228494	snp	G	ref	A	snp	G
HLA-A	29680547	1.96244e-10	6.54127e-06	rs114097406	rs561532787	-228490	snp	A	ref	G	snp	A
HLA-A	29680587	1.96244e-10	6.54127e-06	rs115104555	rs529070588	-228450	snp	A	ref	C	snp	A
HLA-A	29680605	1.96244e-10	6.54127e-06	rs115754382	rs548251266	-228432	snp	T	ref	C	snp	T
HLA-A	29680758	1.96244e-10	6.54127e-06	rs115066839	rs552534487	-228279	snp	G	ref	A	snp	G
HLA-A	29680768	1.96244e-10	6.54127e-06	rs115896981	rs570804833	-228269	snp	T	ref	C	snp	T
HLA-A	29680789	1.96244e-10	6.54127e-06	rs116265733	rs535304218	-228248	snp	T	ref	C	snp	T
HLA-A	29680915	1.96244e-10	6.54127e-06	rs115227553	rs568634144	-228122	snp	C	ref	G	snp	C
HLA-A	29680967	1.96244e-10	6.54127e-06	rs116672145	rs536076443	-228070	snp	T	ref	C	snp	T
HLA-A	29680971	1.96244e-10	6.54127e-06	rs114252307	rs557046679	-228066	snp	C	ref	G	snp	C
HLA-A	29681087	1.96244e-10	6.54127e-06	rs115400367	rs386609422	-227950	snp	G	ref	T	snp	G
HLA-A	29681317	1.96244e-10	6.54127e-06	rs115555092	rs544011945	-227720	snp	A	ref	G	snp	A
HLA-A	29681326	1.96244e-10	6.54127e-06	rs115165227	rs562581982	-227711	snp	G	ref	A	snp	G
HLA-A	29681357	1.96244e-10	6.54127e-06	rs114716764	rs531031876	-227680	snp	G	ref	A	snp	G
HLA-A	29681463	1.96244e-10	6.54127e-06	rs115719171	rs552418381	-227574	snp	A	ref	G	snp	A
HLA-A	29681700	1.27362e-06	6.54127e-06	rs114930703	rs386539762	-227337	snp	C	ref	T	snp	C
HLA-A	29681862	1.96244e-10	6.54127e-06	rs116574428	rs568770664	-227175	snp	A	ref	G	snp	A
HLA-A	29681879	1.96244e-10	6.54127e-06	rs116446939	rs551185410	-227158	snp	A	ref	G	snp	A
HLA-A	29682400	1.96244e-10	6.54127e-06	rs115259843	rs386568926	-226637	snp	A	ref	G	snp	A
HLA-A	29682487	1.96244e-10	6.54127e-06	rs115564356	rs562682026	-226550	snp	T	ref	C	snp	T
HLA-A	29682542	1.96244e-10	6.54127e-06	rs116670841	rs577795245	-226495	snp	C	ref	T	snp	C
HLA-A	29682570	1.96244e-10	6.54127e-06	rs114486755	rs546242733	-226467	snp	A	ref	G	snp	A
HLA-A	29682572	1.96244e-10	6.54127e-06	rs116539943	rs564445298	-226465	snp	G	ref	T	snp	G
HLA-A	29682617	1.96244e-10	6.54127e-06	rs116125966	rs386568925	-226420	snp	A	ref	G	snp	A
HLA-A	29682701	1.96244e-10	6.54127e-06	rs115995131	rs386540038	-226336	snp	A	ref	G	snp	A
HLA-A	29682866	1.96244e-10	6.54127e-06	rs116360464	rs554918340	-226171	snp	T	ref	A	snp	T
HLA-A	29682901	1.96244e-10	6.54127e-06	rs116143754	rs1627465	-226136	snp	A	ref	G	snp	A
HLA-A	29683528	1.96244e-10	6.54127e-06	rs115140934	rs386540126	-225509	snp	T	ref	C	snp	T
HLA-A	29697517	9.94618e-08	6.54127e-06	rs116000478	rs1736919	-211520	snp	G	ref	A	snp	G
HLA-A	29700840	5.01278e-06	6.54127e-06	rs115999462	rs2523397	-208197	snp	T	ref	C	ref	C
HLA-A	29701308	4.98769e-06	6.54127e-06	rs116149770	rs2523396	-207729	snp	C	ref	T	ref	T
HLA-A	29701564	4.98769e-06	6.54127e-06	rs115635501	rs2735052	-207473	snp	A	ref	G	ref	G
HLA-A	29702510	4.98769e-06	6.54127e-06	rs114000627	rs2523395	-206527	snp	A	ref	G	ref	G
HLA-A	29703262	4.98769e-06	6.54127e-06	rs114739742	rs2394160	-205775	snp	G	ref	A	ref	A
HLA-A	29704259	4.98769e-06	6.54127e-06	rs116004758	rs2743919	-204778	snp	T	ref	A	ref	A
HLA-A	29704400	8.25849e-09	6.54127e-06	rs113333772	rs1736913	-204637	snp	C	ref	T	snp	C
HLA-A	29705405	4.98769e-06	6.54127e-06	rs114545545	rs2743917	-203632	snp	T	ref	C	ref	C
HLA-A	29705659	4.98769e-06	6.54127e-06	rs115637879	rs2523393	-203378	snp	G	ref	A	ref	A
HLA-A	29706049	4.98769e-06	6.54127e-06	rs114005591	rs2523391	-202988	snp	C	ref	G	ref	G
HLA-A	29706128	3.63504e-06	6.54127e-06	rs115950596	rs2523389	-202909	snp	C	ref	G	ref	G
HLA-A	29706277	4.98769e-06	6.54127e-06	rs116519149	rs2844831	-202760	snp	C	ref	T	ref	T
HLA-A	29707546	4.99899e-06	6.54127e-06	rs115455979	rs2844830	-201491	snp	A	ref	G	ref	G
HLA-A	29708090	4.98769e-06	6.54127e-06	rs114518782	rs2523387	-200947	snp	A	ref	G	ref	G
HLA-A	29724367	2.19303e-08	6.54127e-06	rs116051065	rs1633066	-184670	snp	G	ref	C	snp	G
HLA-A	29732244	5.2858e-06	6.54127e-06	rs115800709	rs1626392	-176793	snp	C	ref	T	snp	C
HLA-A	29755451	2.18657e-08	6.54127e-06	rs116385383	rs2743941	-153586	snp	C	ref	T	snp	C
HLA-A	29804165	1.30684e-07	6.54127e-06	rs116355916	rs9404952	-104872	snp	A	snp	A	ref	G
HLA-A	29831983	6.4387e-06	6.54127e-06	rs115779701	rs1611741	-77054	snp	A	ref	C	ref	C
HLA-A	29832332	2.37019e-07	6.54127e-06	rs116429993	rs2524035	-76705	snp	G	ref	A	snp	G
HLA-A	29832958	2.8172e-17	6.54127e-06	rs111335151	rs2734976	-76079	snp	T	snp	T	ref	C
HLA-A	29832963	3.53742e-15	6.54127e-06	rs111535502	rs9258823	-76074	snp	A	snp	A	ref	G
HLA-A	29832966	3.4326e-15	6.54127e-06	rs113557951	rs2975030	-76071	snp	A	snp	A	ref	G
HLA-A	29833128	2.26205e-08	6.54127e-06	rs116387429	rs2251892	-75909	snp	C	snp	C	ref	T
HLA-A	29834918	9.0706e-13	6.54127e-06	rs113960128	rs3132723	-74119	snp	C	ref	A	snp	C
HLA-A	29834951	9.0706e-13	6.54127e-06	rs111335166	rs3132722	-74086	snp	C	ref	T	snp	C
HLA-A	29837188	9.0706e-13	6.54127e-06	rs74950753	rs9258883	-71849	snp	T	ref	C	snp	T
HLA-A	29838009	9.0706e-13	6.54127e-06	rs113780305	rs3873265	-71028	snp	C	ref	T	snp	C
HLA-A	29839500	2.53391e-07	6.54127e-06	rs77214583	rs9258946	-69537	snp	A	ref	G	snp	A
HLA-A	29840740	1.97592e-08	6.54127e-06	rs112379006	rs3132713	-68297	snp	C	ref	A	snp	C
HLA-A	29841162	5.05084e-15	6.54127e-06	rs111942000	rs3132711	-67875	snp	G	ref	T	snp	G
HLA-A	29842157	2.1268e-16	6.54127e-06	rs76591700	rs9259003	-66880	snp	G	ref	T	snp	G
HLA-A	29842172	2.14257e-16	6.54127e-06	rs76082067	rs9259004	-66865	snp	C	ref	T	snp	C
HLA-A	29843068	3.07389e-10	6.54127e-06	rs111644158	rs3087959	-65969	snp	G	ref	A	snp	G
HLA-A	29843259	1.15786e-06	6.54127e-06	rs3132707	rs3132707	-65778	snp	T	ref	C	snp	T
HLA-A	29850827	3.72107e-11	6.54127e-06	rs116780023	rs1611581	-58210	snp	C	snp	C	ref	T
HLA-A	29851706	3.64832e-09	6.54127e-06	rs112361160	rs3115611	-57331	snp	G	ref	C	snp	G
HLA-A	29851844	8.25568e-09	6.54127e-06	rs113659965	rs9259132	-57193	snp	C	ref	T	snp	C
HLA-A	29852036	1.59082e-08	6.54127e-06	rs111836681	rs9259137	-57001	snp	T	ref	C	snp	T
HLA-A	29852063	8.6845e-10	6.54127e-06	rs111408899	rs9259138	-56974	snp	A	ref	G	snp	A
HLA-A	29852207	1.1791e-07	6.54127e-06	rs112280932	rs9259142	-56830	snp	C	ref	T	snp	C
HLA-A	29852679	9.54862e-08	6.54127e-06	rs112981791	rs3132701	-56358	snp	A	ref	G	snp	A
HLA-A	29852810	4.63764e-08	6.54127e-06	rs114559346	rs3132700	-56227	snp	G	ref	A	snp	G
HLA-A	29853325	8.58194e-07	6.54127e-06	rs111479925	rs4509151	-55712	snp	C	ref	A	snp	C
HLA-A	29853342	1.84027e-06	6.54127e-06	rs113444789	rs4260767	-55695	snp	T	ref	C	snp	T
HLA-A	29853376	3.80085e-08	6.54127e-06	rs113086420	rs4395742	-55661	snp	T	ref	C	snp	T
HLA-A	29853494	4.33077e-07	6.54127e-06	rs112357947	rs2893992	-55543	snp	T	ref	C	snp	T
HLA-A	29853514	1.37413e-06	6.54127e-06	rs112729545	rs4524631	-55523	snp	G	ref	A	snp	G
HLA-A	29853526	2.35749e-06	6.54127e-06	rs112833746	rs9259172	-55511	snp	G	ref	C	snp	G
HLA-A	29853557	1.70197e-07	6.54127e-06	rs113911283	rs2893993	-55480	snp	A	ref	G	snp	A
HLA-A	29853591	1.69942e-07	6.54127e-06	rs112194450	rs2394230	-55446	snp	A	ref	T	snp	A
HLA-A	29853641	3.69419e-07	6.54127e-06	rs112838247	rs2394231	-55396	snp	G	ref	A	snp	G
HLA-A	29854426	4.46496e-07	6.54127e-06	rs116220151	rs3128884	-54611	snp	C	ref	T	snp	C
HLA-A	29854428	1.20199e-08	6.54127e-06	rs115375398	rs2394240	-54609	snp	C	ref	T	snp	C
HLA-A	29855120	5.21098e-08	6.54127e-06	rs116222584	rs3115608	-53917	snp	T	ref	G	snp	T
HLA-A	29855320	2.40954e-07	6.54127e-06	rs111949833	rs3128882	-53717	snp	G	ref	T	snp	G
HLA-A	29855386	8.30028e-09	6.54127e-06	rs113825918	rs3128881	-53651	snp	T	ref	C	snp	T
HLA-A	29855392	2.14428e-08	6.54127e-06	rs113254484	rs3128880	-53645	snp	G	ref	T	snp	G
HLA-A	29855401	3.8532e-07	6.54127e-06	rs112828656	rs2734949	-53636	snp	G	ref	C	ref	C
HLA-A	29855409	8.23574e-09	6.54127e-06	rs113606844	rs3132695	-53628	snp	G	ref	A	snp	G
HLA-A	29855901	5.56548e-10	6.54127e-06	rs114591895	rs1059453	-53136	snp	G	ref	A	snp	G
HLA-A	29856092	3.69894e-08	6.54127e-06	rs114488684	rs3128877	-52945	snp	T	ref	A	snp	T
HLA-A	29856718	1.46233e-07	6.54127e-06	rs111533304	rs7769501	-52319	snp	C	ref	G	snp	C
HLA-A	29857890	1.10322e-08	6.54127e-06	rs112732656	rs9259266	-51147	snp	C	ref	T	snp	C
HLA-A	29857901	3.37173e-09	6.54127e-06	rs111892101	rs9259267	-51136	snp	C	ref	T	snp	C
HLA-A	29857919	1.05671e-07	6.54127e-06	rs113875048	rs9259268	-51118	snp	G	ref	A	snp	G
HLA-A	29857965	6.01632e-09	6.54127e-06	rs113297522	rs9259269	-51072	snp	A	ref	G	snp	A
HLA-A	29858218	6.12773e-09	6.54127e-06	rs114855382	rs3115602	-50819	snp	G	ref	A	snp	G
HLA-A	29858256	1.4012e-08	6.54127e-06	rs112984300	rs3128874	-50781	snp	G	ref	T	snp	G
HLA-A	29858660	3.38393e-07	6.54127e-06	rs112307223	rs3129005	-50377	snp	C	ref	A	snp	C
HLA-A	29859015	4.56994e-07	6.54127e-06	rs114548569	rs3128873	-50022	snp	C	ref	T	snp	C
HLA-A	29859039	3.39206e-06	6.54127e-06	rs111701921	rs2734944	-49998	snp	G	ref	C	ref	C
HLA-A	29859054	1.06769e-06	6.54127e-06	rs113913806	rs2734943	-49983	snp	G	ref	C	ref	C
HLA-A	29859153	8.11593e-08	6.54127e-06	rs111423353	rs9259287	-49884	snp	G	ref	T	snp	G
HLA-A	29859165	3.37068e-07	6.54127e-06	rs111641544	rs9259288	-49872	snp	T	ref	C	snp	T
HLA-A	29859195	4.04854e-07	6.54127e-06	rs113517696	rs9259289	-49842	snp	G	ref	A	snp	G
HLA-A	29859270	2.96085e-09	6.54127e-06	rs111455335	rs9259291	-49767	snp	C	ref	T	snp	C
HLA-A	29859284	1.76934e-06	6.54127e-06	rs111617383	rs9259292	-49753	snp	G	ref	T	snp	G
HLA-A	29859443	2.59567e-10	6.54127e-06	rs112480256	rs9259293	-49594	snp	G	ref	A	snp	G
HLA-A	29859497	8.25964e-09	6.54127e-06	rs112926388	rs9259297	-49540	snp	G	ref	A	snp	G
HLA-A	29859708	6.71036e-09	6.54127e-06	rs76351329	rs9259302	-49329	snp	C	ref	T	snp	C
HLA-A	29859723	2.81374e-08	6.54127e-06	rs113765819	rs9259303	-49314	snp	T	ref	C	snp	T
HLA-A	29859758	8.58902e-09	6.54127e-06	rs111443806	rs9259304	-49279	snp	T	ref	C	snp	T
HLA-A	29859764	1.24036e-08	6.54127e-06	rs111644722	rs9259305	-49273	snp	G	ref	A	snp	G
HLA-A	29859930	1.83776e-10	6.54127e-06	rs115950509	rs3128872	-49107	snp	G	ref	A	snp	G
HLA-A	29861280	5.66554e-08	6.54127e-06	rs111405426	rs3128865	-47757	snp	T	ref	C	snp	T
HLA-A	29861471	5.87759e-08	6.54127e-06	rs78478073	rs3128864	-47566	snp	C	ref	T	snp	C
HLA-A	29861484	5.66329e-08	6.54127e-06	rs74295235	rs3129002	-47553	snp	A	ref	G	snp	A
HLA-A	29862154	6.05072e-08	6.54127e-06	rs116294819	rs3115594	-46883	snp	G	ref	A	snp	G
HLA-A	29862284	6.16057e-08	6.54127e-06	rs150122782	rs3128863	-46753	snp	C	ref	T	snp	C
HLA-A	29862372	2.40278e-06	6.54127e-06	rs111612228	rs3128862	-46665	snp	C	ref	T	snp	C
HLA-A	29862461	2.38026e-06	6.54127e-06	rs111603882	rs3128861	-46576	snp	A	ref	G	snp	A
HLA-A	29862626	2.18882e-08	6.54127e-06	rs112752012	rs75240272	-46411	snp	T	ref	C	snp	T
HLA-A	29862689	1.71099e-07	6.54127e-06	rs111619989	rs78859821	-46348	snp	T	ref	A	snp	T
HLA-A	29862983	1.09811e-07	6.54127e-06	rs114353982	rs3115592	-46054	snp	T	ref	G	snp	T
HLA-A	29863036	7.81701e-08	6.54127e-06	rs116774013	rs3128856	-46001	snp	C	ref	T	snp	C
HLA-A	29863442	1.84205e-07	6.54127e-06	rs9259362	rs9259362	-45595	snp	C	ref	G	snp	C
HLA-A	29864144	6.68318e-08	6.54127e-06	rs9259431	rs9259431	-44893	snp	T	ref	C	snp	T
HLA-A	29864219	8.67121e-09	6.54127e-06	rs111841497	rs9259438	-44818	snp	T	ref	G	snp	T
HLA-A	29864315	1.09449e-09	6.54127e-06	rs112780351	rs9259440	-44722	snp	G	ref	T	snp	G
HLA-A	29864404	4.0288e-09	6.54127e-06	rs112488517	rs9259441	-44633	snp	C	ref	G	snp	C
HLA-A	29864423	1.04291e-08	6.54127e-06	rs113251499	rs9259442	-44614	snp	T	ref	C	snp	T
HLA-A	29864446	9.27112e-09	6.54127e-06	rs112937201	rs9259444	-44591	snp	T	ref	G	snp	T
HLA-A	29864478	9.25861e-09	6.54127e-06	rs113281619	rs9259445	-44559	snp	G	ref	A	snp	G
HLA-A	29864562	1.0614e-09	6.54127e-06	rs111439358	rs9259446	-44475	snp	G	ref	A	snp	G
HLA-A	29864754	8.00018e-10	6.54127e-06	rs111796107	rs9259451	-44283	snp	C	ref	T	snp	C
HLA-A	29864852	5.42606e-09	6.54127e-06	rs112045950	rs9259452	-44185	snp	T	ref	C	snp	T
HLA-A	29864857	5.43283e-09	6.54127e-06	rs111515415	rs9259453	-44180	snp	A	ref	G	snp	A
HLA-A	29864865	5.37592e-09	6.54127e-06	rs113202524	rs9259454	-44172	snp	C	ref	T	snp	C
HLA-A	29864871	5.41546e-09	6.54127e-06	rs113140417	rs9259455	-44166	snp	C	ref	T	snp	C
HLA-A	29865025	5.08246e-09	6.54127e-06	rs113341193	rs3094661	-44012	snp	C	ref	T	snp	C
HLA-A	29865058	4.50694e-09	6.54127e-06	rs114483581	rs3094660	-43979	snp	C	ref	A	snp	C
HLA-A	29865236	4.6115e-09	6.54127e-06	rs113250307	rs3094147	-43801	snp	T	ref	C	snp	T
HLA-A	29865730	9.5379e-09	6.54127e-06	rs116079209	rs3128997	-43307	snp	C	ref	T	snp	C
HLA-A	29865803	9.89753e-09	6.54127e-06	rs115617006	rs3115591	-43234	snp	T	ref	C	snp	T
HLA-A	29865903	8.46524e-08	6.54127e-06	rs116428977	rs3115590	-43134	snp	T	ref	C	snp	T
HLA-A	29866003	4.94995e-08	6.54127e-06	rs115218744	rs3094658	-43034	snp	G	ref	C	snp	G
HLA-A	29866213	1.3042e-07	6.54127e-06	rs112948496	rs9259474	-42824	snp	T	ref	C	snp	T
HLA-A	29866263	2.24627e-06	6.54127e-06	rs111546322	rs9259478	-42774	snp	A	ref	C	snp	A
HLA-A	29866274	5.4822e-06	6.54127e-06	rs111825761	rs9259479	-42763	snp	G	ref	A	snp	G
HLA-A	29866286	2.05195e-06	6.54127e-06	rs115118481	rs9259480	-42751	snp	A	ref	G	snp	A
HLA-A	29866287	1.99222e-06	6.54127e-06	rs116183964	rs9259481	-42750	snp	C	ref	T	snp	C
HLA-A	29866486	7.36936e-08	6.54127e-06	rs111747043	rs9259482	-42551	snp	G	ref	C	snp	G
HLA-A	29866549	7.38273e-08	6.54127e-06	rs112225148	rs9259483	-42488	snp	A	ref	G	snp	A
HLA-A	29866632	7.95577e-08	6.54127e-06	rs80112901	rs9259484	-42405	snp	T	ref	G	snp	T
HLA-A	29866702	6.12513e-11	6.54127e-06	rs74363131	rs9259487	-42335	snp	C	ref	T	snp	C
HLA-A	29866725	8.32959e-08	6.54127e-06	rs77634340	rs9259489	-42312	snp	A	ref	G	snp	A
HLA-A	29866777	1.81928e-09	6.54127e-06	rs112515798	rs9259490	-42260	snp	T	ref	A	snp	T
HLA-A	29866882	1.95791e-08	6.54127e-06	rs113620199	rs9259491	-42155	snp	A	ref	G	snp	A
HLA-A	29866899	2.0198e-08	6.54127e-06	rs112145783	rs9259493	-42138	snp	T	ref	G	snp	T
HLA-A	29866950	6.67981e-08	6.54127e-06	rs112251720	rs9259494	-42087	snp	C	ref	A	snp	C
HLA-A	29867049	3.70507e-08	6.54127e-06	rs112773668	rs9259498	-41988	snp	G	ref	C	snp	G
HLA-A	29867183	7.80834e-08	6.54127e-06	rs111365959	rs3128996	-41854	snp	C	ref	T	snp	C
HLA-A	29867247	7.8079e-08	6.54127e-06	rs114470100	rs3128995	-41790	snp	C	ref	A	snp	C
HLA-A	29867620	1.72524e-08	6.54127e-06	rs115032697	rs3094184	-41417	snp	G	ref	A	snp	G
HLA-A	29867768	7.76127e-08	6.54127e-06	rs113997153	rs3094183	-41269	snp	A	ref	G	snp	A
HLA-A	29867797	7.52192e-07	6.54127e-06	rs116076753	rs2734934	-41240	snp	T	ref	C	ref	C
HLA-A	29868041	8.13753e-08	6.54127e-06	rs111954000	rs3094182	-40996	snp	G	ref	A	snp	G
HLA-A	29868064	8.15622e-08	6.54127e-06	rs112969905	rs3128994	-40973	snp	C	ref	G	snp	C
HLA-A	29868185	8.13676e-08	6.54127e-06	rs115768825	rs2916812	-40852	snp	C	ref	T	snp	C
HLA-A	29868211	8.15507e-08	6.54127e-06	rs116813974	rs2916813	-40826	snp	G	ref	A	snp	G
HLA-A	29868517	8.15402e-08	6.54127e-06	rs116417296	rs2975028	-40520	snp	C	ref	T	snp	C
HLA-A	29868882	9.36388e-08	6.54127e-06	rs116499559	rs2571411	-40155	snp	A	ref	G	snp	A
HLA-A	29869302	9.05933e-08	6.54127e-06	rs114841890	rs2437059	-39735	snp	A	ref	G	snp	A
HLA-A	29869360	9.05471e-08	6.54127e-06	rs114193055	rs2437060	-39677	snp	A	ref	G	snp	A
HLA-A	29869450	1.1288e-06	6.54127e-06	rs114821478	rs2517891	-39587	snp	C	ref	G	ref	G
HLA-A	29869972	7.89403e-08	6.54127e-06	rs115660255	rs3094180	-39065	snp	A	ref	G	snp	A
HLA-A	29870106	5.17392e-06	6.54127e-06	rs113502845	rs9259533	-38931	snp	A	ref	G	snp	A
HLA-A	29870162	4.06331e-06	6.54127e-06	rs111806153	rs9259535	-38875	snp	A	ref	G	snp	A
HLA-A	29870185	1.43113e-06	6.54127e-06	rs112496890	rs9259536	-38852	snp	C	ref	T	snp	C
HLA-A	29870203	3.18267e-06	6.54127e-06	rs79366309	rs9259538	-38834	snp	G	ref	A	snp	G
HLA-A	29870251	6.5257e-07	6.54127e-06	rs76473868	rs9259539	-38786	snp	G	ref	A	snp	G
HLA-A	29870254	2.32421e-06	6.54127e-06	rs76374100	rs9259540	-38783	snp	G	ref	A	snp	G
HLA-A	29870491	5.33961e-08	6.54127e-06	rs111968771	rs9259545	-38546	snp	T	ref	C	snp	T
HLA-A	29870539	1.27958e-06	6.54127e-06	rs111267143	rs9259546	-38498	snp	C	ref	T	snp	C
HLA-A	29870547	1.28177e-06	6.54127e-06	rs111736160	rs9259547	-38490	snp	A	ref	G	snp	A
HLA-A	29870679	5.79161e-07	6.54127e-06	rs112282725	rs9259549	-38358	snp	C	ref	T	snp	C
HLA-A	29870729	3.06785e-07	6.54127e-06	rs113890621	rs9259552	-38308	snp	A	ref	T	snp	A
HLA-A	29870843	1.55051e-06	6.54127e-06	rs111817008	rs2471874	-38194	snp	C	ref	T	snp	C
HLA-A	29870897	1.03496e-06	6.54127e-06	rs113375586	rs2571414	-38140	snp	G	ref	A	snp	G
HLA-A	29871015	3.95213e-07	6.54127e-06	rs111345620	rs2571415	-38022	snp	C	ref	A	snp	C
HLA-A	29871093	1.26899e-06	6.54127e-06	rs112410757	rs2571416	-37944	snp	G	ref	A	snp	G
HLA-A	29871412	3.11887e-08	6.54127e-06	rs114575348	rs2571418	-37625	snp	T	ref	C	snp	T
HLA-A	29871443	4.97783e-07	6.54127e-06	rs116427272	rs2734933	-37594	snp	A	ref	T	snp	A
HLA-A	29871719	1.24711e-07	6.54127e-06	rs114191276	rs2517863	-37318	snp	C	ref	G	snp	T
HLA-A	29871921	3.01209e-09	6.54127e-06	rs116289913	rs2571419	-37116	snp	C	ref	T	snp	C
HLA-A	29873644	2.39859e-07	6.54127e-06	rs115388163	rs379030	-35393	snp	C	ref	T	snp	C
HLA-A	29875746	7.65121e-09	6.54127e-06	rs115624306	rs411228	-33291	snp	G	ref	A	snp	G
HLA-A	29876256	1.22743e-06	6.54127e-06	rs114809716	rs9259648	-32781	snp	A	ref	C	snp	A
HLA-A	29876440	9.01597e-07	6.54127e-06	rs114670140	rs9259650	-32597	snp	G	ref	A	snp	G
HLA-A	29877773	2.02244e-11	6.54127e-06	rs114464348	rs2517801	-31264	snp	C	snp	C	ref	T
HLA-A	29878558	3.81297e-06	6.54127e-06	rs115887291	rs2524030	-30479	snp	T	ref	C	ref	C
HLA-A	29884369	2.55637e-11	6.54127e-06	rs116268838	rs1611477	-24668	snp	G	snp	G	ref	A
HLA-A	29885907	1.09807e-06	6.54127e-06	rs115891370	rs397144	-23130	ref	A	snp	G	ref	A
HLA-A	29885959	9.8176e-07	6.54127e-06	rs114263315	rs412317	-23078	ref	T	snp	C	ref	T
HLA-A	29885967	1.07152e-06	6.54127e-06	rs114804263	rs390640	-23070	ref	C	snp	T	ref	C
HLA-A	29886164	1.5222e-06	6.54127e-06	rs111792689	rs1611493	-22873	ref	G	snp	T	ref	G
HLA-A	29886393	1.39211e-07	6.54127e-06	rs113502445	rs1611496	-22644	snp	G	ref	A	snp	G
HLA-A	29889823	1.72924e-10	6.54127e-06	rs115503521	rs377548	-19214	snp	G	snp	G	ref	C
HLA-A	29894851	4.17201e-08	6.54127e-06	rs115205917	rs409632	-14186	ref	C	snp	A	ref	C
HLA-A	29902373	6.08426e-11	6.54127e-06	rs114779893	rs1611320	-6664	snp	G	snp	G	ref	A
HLA-A	29902671	2.1421e-09	6.54127e-06	rs147226929	rs1611324	-6366	snp	C	snp	C	ref	T
HLA-A	29902761	2.53398e-07	6.54127e-06	rs147174220	rs1611325	-6276	ref	A	snp	G	ref	A
HLA-A	29903367	1.17216e-07	6.54127e-06	rs114148266	rs554130785	-5670	ref	G	snp	C	ref	G
HLA-A	29903389	4.57082e-11	6.54127e-06	rs114424168	rs543075878	-5648	snp	C	snp	C	ref	G
HLA-A	29903675	5.83658e-11	6.54127e-06	rs1611338	rs545567928	-5362	snp	C	snp	C	ref	A
HLA-A	29904171	8.62584e-08	6.54127e-06	rs142449403	rs9259977	-4866	ref	G	snp	T	ref	G
HLA-A	29904528	4.23405e-13	6.54127e-06	rs115656229	rs2524000	-4509	snp	A	snp	A	ref	C
HLA-A	29904769	5.92863e-06	6.54127e-06	rs111272556	rs2523999	-4268	snp	G	snp	G	ref	A
HLA-A	29906049	8.46491e-20	6.54127e-06	rs116638550	rs2517731	-2988	snp	T	snp	T	ref	C
HLA-A	29906092	8.55343e-12	6.54127e-06	rs141954239	rs9260014	-2945	ref	C	snp	A	ref	C
HLA-A	29906512	9.55204e-20	6.54127e-06	rs114164718	rs428081	-2525	snp	A	snp	A	ref	G
HLA-A	29906772	1.10875e-19	6.54127e-06	rs142402503	rs414215	-2265	snp	A	snp	A	ref	G
HLA-A	29906826	1.24848e-11	6.54127e-06	rs138364283	rs440674	-2211	ref	A	snp	G	ref	A
HLA-A	29906978	1.24347e-11	6.54127e-06	rs115548112	rs451318	-2059	ref	G	snp	A	ref	G
HLA-A	29907169	1.01011e-09	6.54127e-06	rs114089425	rs9260027	-1868	ref	A	snp	T	ref	A
HLA-A	29907270	2.93204e-12	6.54127e-06	rs114181745	rs9260031	-1767	ref	G	snp	A	ref	G
HLA-A	29907286	1.45773e-19	6.54127e-06	rs115704326	rs9260032	-1751	snp	T	snp	T	ref	C
HLA-A	29907298	1.45982e-19	6.54127e-06	rs114927428	rs9260033	-1739	snp	C	snp	C	ref	T
HLA-A	29907445	1.31826e-11	6.54127e-06	rs75818316	rs9260034	-1592	ref	G	snp	A	ref	G
HLA-A	29907494	1.0053e-19	6.54127e-06	rs115025011	rs9260036	-1543	snp	G	snp	G	ref	C
HLA-A	29907544	1.00798e-19	6.54127e-06	rs114995399	rs9260038	-1493	snp	G	snp	G	ref	T
HLA-A	29907696	1.01039e-19	6.54127e-06	rs116791000	rs387850	-1341	snp	G	snp	G	ref	A
HLA-A	29907755	1.079e-19	6.54127e-06	rs115838660	rs366907	-1282	snp	T	snp	T	ref	G
HLA-A	29907861	4.13275e-06	6.54127e-06	rs114421320	rs402850	-1176	ref	T	snp	G	ref	T
HLA-A	29907907	4.66856e-08	6.54127e-06	rs139901887	rs9260044	-1130	ref	G	snp	A	ref	G
HLA-A	29908213	8.3357e-09	6.54127e-06	rs143969276	rs9260055	-824	ref	C	snp	G	ref	C
HLA-A	29908440	4.62956e-06	6.54127e-06	rs114215624	rs9260059	-597	ref	G	snp	A	ref	G
HLA-A	29908484	4.6206e-06	6.54127e-06	rs114258088	rs9260060	-553	ref	G	snp	A	ref	G
HLA-A	29908491	4.6206e-06	6.54127e-06	rs115302229	rs9260061	-546	ref	G	snp	A	ref	G
HLA-A	29908544	1.02372e-19	6.54127e-06	rs116028107	rs9260063	-493	snp	T	snp	T	ref	C
HLA-A	29908632	3.28758e-09	6.54127e-06	rs115684475	rs9260066	-405	ref	C	snp	T	ref	C
HLA-A	29908838	1.08871e-19	6.54127e-06	rs116102031	rs9260072	-199	snp	C	snp	C	ref	G
HLA-A	29909372	9.4629e-11	6.54127e-06	rs115444489	rs9260086	335	snp	G	ref	C	ref	C
HLA-A	29909376	9.45879e-20	6.54127e-06	rs114583703	rs9260087	339	snp	A	snp	A	ref	C
HLA-A	29909447	2.07276e-10	6.54127e-06	rs116177890	rs9260092	410	snp	C	ref	G	ref	G
HLA-A	29909472	1.21779e-19	6.54127e-06	rs115862122	rs9260094	435	snp	C	snp	C	ref	G
HLA-A	29909593	1.25326e-18	6.54127e-06	rs114970396	rs9260103	556	snp	G	snp	G	ref	T
HLA-A	29909616	1.25326e-18	6.54127e-06	rs116797681	rs9260104	579	snp	C	snp	C	ref	T
HLA-A	29909840	1.3969e-09	6.54127e-06	rs112314485	rs2734904	803	snp	A	ref	G	ref	G
HLA-A	29910027	1.41576e-19	6.54127e-06	rs115500339	rs9260115	990	snp	G	snp	G	ref	C
HLA-A	29910034	3.15573e-07	6.54127e-06	rs114898552	rs2735114	997	snp	A	ref	G	ref	G
HLA-A	29910176	1.41576e-19	6.54127e-06	rs114684414	rs9260118	1139	snp	T	snp	T	ref	C
HLA-A	29910189	1.41853e-19	6.54127e-06	rs116025516	rs9260119	1152	snp	T	snp	T	ref	A
HLA-A	29910358	1.5856e-10	6.54127e-06	rs114382139	rs1143146	1321	snp	G	ref	C	ref	C
HLA-A	29911538	1.41921e-19	6.54127e-06	rs116233462	rs79222956	2501	snp	A	snp	A	ref	G
HLA-A	29912668	2.16213e-19	6.54127e-06	rs114960596	rs9260201	3631	snp	G	snp	G	ref	T
HLA-A	29912669	4.01172e-06	6.54127e-06	rs114774267	rs9260202	3632	snp	G	snp	G	ref	A
HLA-A	29913067	3.56391e-06	6.54127e-06	rs113982959	rs3823342	4030	snp	C	snp	C	ref	T
HLA-A	29913171	1.34988e-19	6.54127e-06	rs112296394	rs2975057	4134	snp	A	snp	A	ref	G
HLA-A	29913754	9.03445e-17	6.54127e-06	rs113522251	rs9260217	4717	snp	T	snp	T	ref	A
HLA-A	29913758	3.10952e-16	6.54127e-06	rs149582808	rs9260218	4721	snp	T	snp	T	ref	C
HLA-A	29913759	2.084e-12	6.54127e-06	rs144303011	rs9260219	4722	snp	G	ref	A	ref	A
HLA-A	29913760	6.74729e-15	6.54127e-06	rs139156327	rs9260220	4723	snp	G	snp	G	ref	C
HLA-A	29913944	1.43e-19	6.54127e-06	rs116478605	rs9260223	4907	snp	C	snp	C	ref	T
HLA-A	29914104	4.95949e-06	6.54127e-06	rs115989266	rs2523953	5067	ref	G	snp	A	ref	G
HLA-A	29914315	1.41576e-19	6.54127e-06	rs114581871	rs2571383	5278	snp	T	snp	T	ref	C
HLA-A	29914377	7.7797e-18	6.54127e-06	rs116303217	rs376646	5340	snp	G	snp	G	ref	A
HLA-A	29914500	1.41576e-19	6.54127e-06	rs114565502	rs396379	5463	snp	T	snp	T	ref	G
HLA-A	29914950	1.41259e-19	6.54127e-06	rs115687202	rs2524037	5913	snp	C	snp	C	ref	T
HLA-A	29915061	1.69709e-11	6.54127e-06	rs114099103	rs2248162	6024	snp	C	snp	C	ref	T
HLA-A	29915268	2.78362e-17	6.54127e-06	rs114964856	rs2517723	6231	snp	T	snp	T	ref	C
HLA-A	29915330	2.78073e-17	6.54127e-06	rs116050337	rs2517722	6293	snp	C	snp	C	ref	T
HLA-A	29915469	1.50183e-07	6.54127e-06	rs115564382	rs7745413	6432	ref	T	snp	C	ref	T
HLA-A	29916505	1.42589e-19	6.54127e-06	rs116467968	rs417162	7468	snp	T	snp	T	ref	C
HLA-A	29916885	1.82486e-10	6.54127e-06	rs115828993	rs9260313	7848	ref	T	snp	C	ref	T
HLA-A	29916914	1.46097e-19	6.54127e-06	rs115487330	rs9260316	7877	snp	T	snp	T	ref	G
HLA-A	29917225	1.19765e-07	6.54127e-06	rs116143218	rs9260334	8188	ref	G	snp	A	ref	G
HLA-A	29917260	1.48693e-19	6.54127e-06	rs116627629	rs2517716	8223	snp	T	snp	T	ref	C
HLA-A	29917455	1.54916e-07	6.54127e-06	rs114247084	rs9260362	8418	ref	C	snp	A	ref	C
HLA-A	29918073	1.50638e-07	6.54127e-06	rs116434757	rs9260377	9036	ref	G	snp	A	ref	G
HLA-A	29918186	1.54916e-07	6.54127e-06	rs116527902	rs9260381	9149	ref	C	snp	A	ref	C
HLA-A	29918401	1.693e-07	6.54127e-06	rs115816155	rs9260393	9364	ref	T	snp	G	ref	T
HLA-A	29918436	2.38612e-17	6.54127e-06	rs114586638	rs2508037	9399	snp	C	snp	C	ref	T
HLA-A	29918684	1.02317e-17	6.54127e-06	rs115040257	rs2916806	9647	snp	T	snp	T	ref	G
HLA-A	29918734	1.02317e-17	6.54127e-06	rs116463092	rs2975043	9697	snp	G	snp	G	ref	A
HLA-A	29918770	1.02317e-17	6.54127e-06	rs114885031	rs2916807	9733	snp	G	snp	G	ref	A
HLA-A	29918861	9.42215e-17	6.54127e-06	rs114697025	rs9260403	9824	snp	G	snp	G	ref	T
HLA-A	29918887	2.50015e-11	6.54127e-06	rs115661520	rs9260405	9850	snp	C	snp	C	ref	T
HLA-A	29918917	9.70245e-15	6.54127e-06	rs116457857	rs9260408	9880	snp	T	snp	T	ref	C
HLA-A	29919010	7.40292e-17	6.54127e-06	rs116600664	rs9260413	9973	snp	G	snp	G	ref	C
HLA-A	29919020	1.28791e-18	6.54127e-06	rs115127357	rs9260414	9983	snp	C	snp	C	ref	T
HLA-A	29919021	7.40095e-15	6.54127e-06	rs116683335	rs9260415	9984	snp	C	snp	C	ref	A
HLA-A	29919023	7.78603e-15	6.54127e-06	rs114720571	rs9260417	9986	snp	T	snp	T	ref	G
HLA-A	29919064	1.97921e-11	6.54127e-06	rs116048483	rs9260421	10027	snp	T	snp	T	ref	C
HLA-A	29919098	1.07121e-17	6.54127e-06	rs114893981	rs9260424	10061	snp	G	snp	G	ref	A
HLA-A	29919109	2.2846e-11	6.54127e-06	rs114189508	rs9260426	10072	snp	G	snp	G	ref	A
HLA-A	29919141	1.04578e-17	6.54127e-06	rs116363406	rs547275509	10104	snp	G	snp	G	ref	C
HLA-A	29919421	7.29537e-17	6.54127e-06	rs137983660	rs2517709	10384	snp	G	snp	G	ref	A
HLA-A	29919516	1.20103e-11	6.54127e-06	rs115132413	rs2517707	10479	snp	C	snp	C	ref	A
HLA-A	29919659	9.5774e-18	6.54127e-06	rs115001081	rs2517706	10622	snp	C	snp	C	ref	T
HLA-A	29919774	6.46891e-18	6.54127e-06	rs114679871	rs7747114	10737	snp	G	snp	G	ref	A
HLA-A	29919779	9.70245e-15	6.54127e-06	rs116121214	rs7747253	10742	snp	A	snp	A	ref	C
HLA-A	29919862	1.91824e-18	6.54127e-06	rs115683124	rs9260463	10825	snp	G	snp	G	ref	T
HLA-A	29919864	9.33726e-17	6.54127e-06	rs114964987	rs9260464	10827	snp	C	snp	C	ref	A
HLA-A	29920000	1.03527e-19	6.54127e-06	rs116693076	rs9260468	10963	snp	A	snp	A	ref	G
HLA-A	29920238	1.0351e-17	6.54127e-06	rs114536468	rs9260483	11201	snp	C	snp	C	ref	T
HLA-A	29920253	1.0351e-17	6.54127e-06	rs115077568	rs9260484	11216	snp	C	snp	C	ref	A
HLA-A	29920281	1.40892e-19	6.54127e-06	rs116628875	rs9260486	11244	snp	T	snp	T	ref	G
HLA-A	29920422	1.16716e-11	6.54127e-06	rs114593961	rs9260492	11385	snp	C	snp	C	ref	T
HLA-A	29920536	1.41576e-19	6.54127e-06	rs115317399	rs2975042	11499	snp	T	snp	T	ref	G
HLA-A	29922653	1.02317e-17	6.54127e-06	rs115624124	rs9260599	13616	snp	C	snp	C	ref	A
HLA-A	29922995	1.92898e-17	6.54127e-06	rs112726033	rs9260614	13958	snp	C	snp	C	ref	T
HLA-A	29923503	5.07239e-11	6.54127e-06	rs115393188	rs2571389	14466	snp	C	snp	C	ref	T
HLA-A	29923522	1.75233e-07	6.54127e-06	rs115452653	rs6933352	14485	ref	C	snp	T	ref	C
HLA-A	29923554	1.57793e-16	6.54127e-06	rs116052369	rs2571390	14517	snp	C	snp	C	ref	T
HLA-A	29930619	2.80105e-08	6.54127e-06	rs115054988	rs7739434	21582	snp	A	ref	G	snp	A
HLA-A	29943715	3.87027e-06	6.54127e-06	rs116809909	rs3823363	34678	ref	C	snp	T	snp	T
HLA-A	29944004	3.95848e-06	6.54127e-06	rs112078256	rs2245961	34967	snp	A	ref	C	snp	A
HLA-A	29944670	6.5223e-07	6.54127e-06	rs143365609	rs2246069	35633	snp	G	snp	G	ref	C
HLA-A	29944796	3.02357e-06	6.54127e-06	rs116126065	rs2894002	35759	ref	C	snp	T	ref	C
HLA-A	29945602	2.39016e-06	6.54127e-06	rs114481035	rs2246198	36565	ref	G	snp	A	ref	G
HLA-A	29973925	1.88279e-06	6.54127e-06	rs115814721	rs4313034	64888	snp	T	ref	C	snp	T

## Sheet: HLA-B
Gene Name	SNP Position	P value	adj. p-value	SNP ID 1kg project	rs id dbSNP142	tss Distance	A2-B46-DR9 varType	A2-B46-DR9 Allele	A33-B58-DR3 varType	A33-B58-DR3 Allele	A1-B8-DR3 varType	A1-B8-DR3 Allele
HLA-B	30997692	4.81449e-10	4.65428e-06	rs116815096	rs9262549	327273	ref	G	snp	C	ref	G
HLA-B	31169571	2.85483e-06	4.65428e-06	rs138121260	rs28362359	155394	ref	C	snp	A	ref	C
HLA-B	31176246	4.5113e-06	4.65428e-06	rs114909371	rs4410769	148719	ref	C	snp	T	ref	C
HLA-B	31184877	3.66201e-06	4.65428e-06	rs141197791	rs9263960	140088	ref	T	snp	C	ref	T
HLA-B	31186039	3.78609e-06	4.65428e-06	rs115253081	rs9263964	138926	ref	C	snp	T	ref	C
HLA-B	31193211	6.2511e-07	4.65428e-06	rs115067197	rs4997405	131754	ref	C	snp	T	ref	C
HLA-B	31200386	2.91338e-06	4.65428e-06	rs190916278	rs7753218	124579	ref	C	snp	T	ref	C
HLA-B	31200764	7.3018e-07	4.65428e-06	rs114504365	rs7757622	124201	ref	C	snp	T	ref	C
HLA-B	31207692	4.08905e-08	4.65428e-06	rs114900872	rs3868082	117273	ref	A	snp	G	ref	A
HLA-B	31228410	3.06662e-10	4.65428e-06	rs112340183	rs1986997	96555	snp	C	snp	C	ref	T
HLA-B	31229404	2.94452e-06	4.65428e-06	rs113560672	rs2524119	95561	snp	C	snp	C	ref	T
HLA-B	31236316	2.41632e-07	4.65428e-06	rs114001460	rs2524098	88649	snp	T	snp	T	ref	G
HLA-B	31236339	2.98949e-07	4.65428e-06	rs116687300	rs2524097	88626	snp	C	snp	C	ref	T
HLA-B	31236523	1.19699e-08	4.65428e-06	rs116543584	rs9264586	88442	snp	G	snp	G	ref	A
HLA-B	31236524	1.21332e-08	4.65428e-06	rs116434088	rs9264587	88441	snp	G	snp	G	ref	A
HLA-B	31236599	1.17301e-07	4.65428e-06	rs114537826	rs3189472	88366	snp	C	snp	C	ref	G
HLA-B	31236622	2.5145e-08	4.65428e-06	rs115766056	rs1130538	88343	snp	A	snp	A	ref	C
HLA-B	31236690	3.83479e-06	4.65428e-06	rs116306107	rs1130592	88275	snp	G	snp	G	ref	T
HLA-B	31237124	2.41632e-07	4.65428e-06	rs115114271	rs1130838	87841	snp	C	snp	C	ref	T
HLA-B	31237162	2.41632e-07	4.65428e-06	rs116716035	rs35708511	87803	snp	G	snp	G	ref	C
HLA-B	31237230	2.96377e-07	4.65428e-06	rs114633440	rs9264596	87735	snp	G	snp	G	ref	A
HLA-B	31237233	1.78197e-08	4.65428e-06	rs116398929	rs9264597	87732	snp	G	snp	G	ref	A
HLA-B	31237323	2.40584e-07	4.65428e-06	rs114212090	rs68094471	87642	snp	G	snp	G	ref	A
HLA-B	31237333	2.40584e-07	4.65428e-06	rs115399944	rs66772001	87632	snp	A	snp	A	ref	T
HLA-B	31237353	1.85618e-07	4.65428e-06	rs115111251	rs67827555	87612	snp	C	snp	C	ref	T
HLA-B	31237405	2.4053e-07	4.65428e-06	rs115987759	rs56010430	87560	snp	T	snp	T	ref	C
HLA-B	31237437	2.40687e-07	4.65428e-06	rs116816228	rs66459704	87528	snp	C	snp	C	ref	T
HLA-B	31237463	2.40374e-07	4.65428e-06	rs115651989	rs66620546	87502	snp	G	snp	G	ref	C
HLA-B	31237563	1.18393e-07	4.65428e-06	rs116173008	rs3819287	87402	snp	T	snp	T	ref	C
HLA-B	31237660	2.39882e-07	4.65428e-06	rs114481632	rs9264608	87305	snp	G	snp	G	ref	A
HLA-B	31237664	2.39882e-07	4.65428e-06	rs114629030	rs9264609	87301	snp	T	snp	T	ref	C
HLA-B	31237767	2.2886e-06	4.65428e-06	rs115504869	rs1130935	87198	snp	C	snp	C	ref	T
HLA-B	31238297	6.50769e-07	4.65428e-06	rs114408626	rs9264636	86668	snp	T	snp	T	ref	C
HLA-B	31238308	6.50769e-07	4.65428e-06	rs115055805	rs9264637	86657	snp	C	snp	C	ref	G
HLA-B	31238318	2.97183e-08	4.65428e-06	rs115509556	rs9264638	86647	snp	A	snp	A	ref	G
HLA-B	31238524	2.95323e-08	4.65428e-06	rs116742693	rs9264645	86441	snp	A	snp	A	ref	G
HLA-B	31238535	2.95323e-08	4.65428e-06	rs114403438	rs9264646	86430	snp	C	snp	C	ref	T
HLA-B	31238762	6.91003e-07	4.65428e-06	rs115024771	rs9264652	86203	snp	C	snp	C	ref	T
HLA-B	31238851	6.146e-08	4.65428e-06	rs150460334	rs2308604	86114	snp	C	snp	C	ref	T
HLA-B	31240216	2.71818e-07	4.65428e-06	rs114502213	rs2524092	84749	snp	C	snp	C	ref	A
HLA-B	31240293	2.39159e-07	4.65428e-06	rs115054748	rs2524091	84672	snp	T	snp	T	ref	C
HLA-B	31240692	1.64753e-06	4.65428e-06	rs114320777	rs2395471	84273	snp	A	ref	G	ref	G
HLA-B	31240712	3.73013e-08	4.65428e-06	rs115817323	rs2249741	84253	snp	C	ref	A	ref	A
HLA-B	31242089	1.43452e-09	4.65428e-06	rs111980301	rs2524080	82876	snp	T	snp	T	ref	A
HLA-B	31243971	1.64454e-08	4.65428e-06	rs112206327	rs2844612	80994	snp	G	snp	G	ref	A
HLA-B	31243979	1.64454e-08	4.65428e-06	rs112992781	rs2844611	80986	snp	A	snp	A	ref	T
HLA-B	31244021	1.64454e-08	4.65428e-06	rs113136841	rs2524074	80944	snp	A	snp	A	ref	G
HLA-B	31247758	1.66944e-08	4.65428e-06	rs142802980	rs2853944	77207	snp	C	snp	C	ref	T
HLA-B	31249732	1.5523e-07	4.65428e-06	rs116311119	rs2853940	75233	snp	C	ref	T	ref	T
HLA-B	31250507	6.70681e-12	4.65428e-06	rs114381471	rs386575142	74458	snp	G	snp	G	ref	A
HLA-B	31250606	3.18882e-06	4.65428e-06	rs115331308	rs9468914	74359	ref	A	snp	C	ref	A
HLA-B	31250642	6.70214e-12	4.65428e-06	rs116041519	rs2853939	74323	snp	C	snp	C	ref	T
HLA-B	31250823	2.61595e-11	4.65428e-06	rs115700953	rs2524059	74142	snp	G	snp	G	ref	C
HLA-B	31250854	6.70214e-12	4.65428e-06	rs116197960	rs2844603	74111	snp	G	snp	G	ref	A
HLA-B	31251032	2.71407e-06	4.65428e-06	rs115700552	rs28367589	73933	ref	C	snp	A	ref	C
HLA-B	31251477	6.70214e-12	4.65428e-06	rs114700001	rs2853938	73488	snp	C	snp	C	ref	T
HLA-B	31251569	1.22312e-07	4.65428e-06	rs144148268	rs2524058	73396	ref	A	snp	G	ref	A
HLA-B	31251622	1.05261e-06	4.65428e-06	rs140665648	rs9461682	73343	ref	A	snp	G	ref	A
HLA-B	31252396	5.51158e-13	4.65428e-06	rs115122307	rs2524054	72569	snp	C	snp	C	ref	A
HLA-B	31252469	6.70214e-12	4.65428e-06	rs114296115	rs386568878	72496	snp	G	snp	G	ref	T
HLA-B	31253878	6.70214e-12	4.65428e-06	rs115581196	rs2853935	71087	snp	T	snp	T	ref	C
HLA-B	31253996	5.28086e-12	4.65428e-06	rs116625969	rs2524052	70969	snp	G	snp	G	ref	A
HLA-B	31254088	6.70214e-12	4.65428e-06	rs115625798	rs2853933	70877	snp	C	snp	C	ref	T
HLA-B	31255007	6.70214e-12	4.65428e-06	rs114799294	rs2853931	69958	snp	T	snp	T	ref	C
HLA-B	31257511	5.51158e-13	4.65428e-06	rs115701469	rs2853928	67454	snp	C	snp	C	ref	A
HLA-B	31257625	6.70214e-12	4.65428e-06	rs116650610	rs2524040	67340	snp	C	snp	C	ref	T
HLA-B	31258255	6.70214e-12	4.65428e-06	rs116824795	rs2844595	66710	snp	C	snp	C	ref	G
HLA-B	31259579	6.70214e-12	4.65428e-06	rs114014789	rs2524163	65386	snp	T	snp	T	ref	C
HLA-B	31259798	6.70996e-12	4.65428e-06	rs114149786	rs2524161	65167	snp	G	snp	G	ref	C
HLA-B	31259930	6.70214e-12	4.65428e-06	rs115861370	rs2524159	65035	snp	G	snp	G	ref	A
HLA-B	31260318	8.21964e-11	4.65428e-06	rs114913950	rs2524158	64647	snp	G	snp	G	ref	A
HLA-B	31260331	6.70214e-12	4.65428e-06	rs115002204	rs2524157	64634	snp	C	snp	C	ref	G
HLA-B	31260397	6.70214e-12	4.65428e-06	rs115229985	rs2524156	64568	snp	G	snp	G	ref	A
HLA-B	31261185	6.70214e-12	4.65428e-06	rs114794033	rs2213140	63780	snp	C	snp	C	ref	T
HLA-B	31261196	6.70214e-12	4.65428e-06	rs116622661	rs2243866	63769	snp	A	snp	A	ref	G
HLA-B	31261276	6.70214e-12	4.65428e-06	rs116084046	rs2243868	63689	snp	G	snp	G	ref	A
HLA-B	31263510	5.51158e-13	4.65428e-06	rs115805175	rs2524143	61455	snp	C	snp	C	ref	T
HLA-B	31263522	5.51158e-13	4.65428e-06	rs116162078	rs2524142	61443	snp	G	snp	G	ref	C
HLA-B	31264133	5.51158e-13	4.65428e-06	rs114038118	rs2524139	60832	snp	C	snp	C	ref	G
HLA-B	31264582	5.51158e-13	4.65428e-06	rs116820827	rs2524137	60383	snp	T	snp	T	ref	C
HLA-B	31265135	3.46835e-13	4.65428e-06	rs116030749	rs2524129	59830	snp	G	snp	G	ref	C
HLA-B	31265262	1.25152e-09	4.65428e-06	rs114703247	rs2246954	59703	snp	G	snp	G	ref	A
HLA-B	31265490	3.51167e-13	4.65428e-06	rs115687010	rs2247056	59475	snp	C	snp	C	ref	T
HLA-B	31266117	9.86869e-12	4.65428e-06	rs115331375	rs2524095	58848	snp	C	snp	C	ref	A
HLA-B	31266190	9.86869e-12	4.65428e-06	rs115569332	rs2853922	58775	snp	G	snp	G	ref	A
HLA-B	31266522	9.86869e-12	4.65428e-06	rs116136018	rs2524089	58443	snp	T	snp	T	ref	G
HLA-B	31266952	1.83082e-11	4.65428e-06	rs115218535	rs2247179	58013	snp	A	snp	G	ref	T
HLA-B	31267422	3.51167e-13	4.65428e-06	rs115108000	rs2524060	57543	snp	C	snp	C	ref	A
HLA-B	31268620	9.86869e-12	4.65428e-06	rs114274203	rs2853918	56345	snp	T	snp	T	ref	C
HLA-B	31268832	1.63437e-09	4.65428e-06	rs114511540	rs9380240	56133	snp	C	snp	C	ref	T
HLA-B	31269154	9.86869e-12	4.65428e-06	rs115419084	rs2524066	55811	snp	C	snp	C	ref	T
HLA-B	31269173	1.63437e-09	4.65428e-06	rs116333122	rs9366778	55792	snp	A	snp	A	ref	G
HLA-B	31269874	9.86869e-12	4.65428e-06	rs113997553	rs1960278	55091	snp	G	snp	G	ref	C
HLA-B	31270735	4.36834e-10	4.65428e-06	rs139052397	rs6908171	54230	snp	A	snp	A	ref	C
HLA-B	31271216	9.14037e-07	4.65428e-06	rs115358116	rs7750854	53749	snp	T	ref	G	ref	G
HLA-B	31271567	3.51167e-13	4.65428e-06	rs114389012	rs7750963	53398	snp	G	snp	G	ref	A
HLA-B	31271700	8.68019e-12	4.65428e-06	rs115612789	rs9264873	53265	snp	C	snp	C	ref	T
HLA-B	31272261	3.51167e-13	4.65428e-06	rs115845232	rs6457374	52704	snp	T	snp	T	ref	C
HLA-B	31272612	1.84476e-06	4.65428e-06	rs116729520	rs6457375	52353	ref	G	snp	A	ref	G
HLA-B	31274693	6.03259e-12	4.65428e-06	rs116435185	rs3094691	50272	snp	A	ref	G	ref	G
HLA-B	31274752	2.09437e-11	4.65428e-06	rs115410180	rs3132479	50213	snp	G	ref	A	ref	A
HLA-B	31304395	2.30797e-10	4.65428e-06	rs115312879	rs1634769	20570	snp	A	ref	G	ref	G
HLA-B	31311203	7.45322e-11	4.65428e-06	rs112160078	rs9265822	13762	snp	T	ref	C	ref	C
HLA-B	31311213	7.43306e-11	4.65428e-06	rs112331474	rs9265824	13752	snp	A	ref	T	ref	T
HLA-B	31311355	1.35784e-06	4.65428e-06	rs112882745	rs9265828	13610	snp	G	ref	C	ref	C
HLA-B	31311376	8.80592e-12	4.65428e-06	rs112102028	rs9265830	13589	snp	G	ref	A	ref	A
HLA-B	31311533	1.09688e-06	4.65428e-06	rs112126319	rs9265833	13432	snp	T	ref	C	ref	C
HLA-B	31312437	2.28836e-06	4.65428e-06	rs114208145	rs4260781	12528	snp	C	ref	T	ref	T
HLA-B	31313733	1.05971e-06	4.65428e-06	rs112940434	rs9265912	11232	snp	C	ref	T	ref	T
HLA-B	31314866	4.87436e-08	4.65428e-06	rs116623423	rs5021845	10099	snp	T	ref	C	ref	C
HLA-B	31314969	4.87436e-08	4.65428e-06	rs113672321	rs9391720	9996	snp	A	ref	G	ref	G
HLA-B	31315003	4.87436e-08	4.65428e-06	rs114299193	rs28771421	9962	snp	T	ref	C	ref	C
HLA-B	31315033	1.51923e-10	4.65428e-06	rs114479369	rs9265940	9932	snp	A	ref	G	ref	G
HLA-B	31315220	9.70647e-07	4.65428e-06	rs112283491	rs28771425	9745	snp	C	ref	A	ref	A
HLA-B	31315501	1.84951e-10	4.65428e-06	rs113215453	rs9265961	9464	snp	G	ref	A	ref	A
HLA-B	31315729	4.88437e-08	4.65428e-06	rs114371786	rs2523623	9236	snp	C	ref	T	ref	T
HLA-B	31318630	1.97046e-07	4.65428e-06	rs114894645	rs9266043	6335	snp	G	snp	G	ref	A
HLA-B	31319176	1.952e-07	4.65428e-06	rs112401109	rs9266057	5789	snp	T	snp	T	ref	G
HLA-B	31319489	1.92198e-06	4.65428e-06	rs113416791	rs9405083	5476	snp	T	ref	C	ref	C
HLA-B	31321211	1.0106e-07	4.65428e-06	rs2596501	rs2596501	3754	ref	C	snp	T	ref	C
HLA-B	31321268	1.83157e-07	4.65428e-06	rs9266094	rs9266094	3697	snp	G	ref	T	ref	T
HLA-B	31321327	3.98399e-07	4.65428e-06	rs9266095	rs9266095	3638	snp	G	ref	A	ref	A
HLA-B	31322121	2.26683e-08	4.65428e-06	rs2428496	rs2428496	2844	snp	T	ref	C	snp	T
HLA-B	31322133	1.48719e-08	4.65428e-06	rs3819306	rs3819306	2832	snp	G	ref	A	ref	A
HLA-B	31322144	4.24252e-08	4.65428e-06	rs3819305	rs3819305	2821	snp	G	ref	C	ref	C
HLA-B	31322303	2.45483e-10	4.65428e-06	rs2308655	rs2308655	2662	snp	G	snp	G	ref	C
HLA-B	31322911	5.49777e-14	4.65428e-06	rs1051488	rs1051488	2054	snp	T	snp	T	ref	C
HLA-B	31323233	3.90101e-07	4.65428e-06	rs709052	rs709052	1732	snp	G	ref	A	ref	A
HLA-B	31324829	7.42207e-18	4.65428e-06	rs9266196	rs9266196	136	snp	C	snp	C	ref	G
HLA-B	31324830	2.68184e-18	4.65428e-06	rs9266197	rs9266197	135	snp	A	snp	A	ref	G
HLA-B	31324931	8.80758e-18	4.65428e-06	rs9266206	rs9266206	34	snp	C	snp	C	ref	A
HLA-B	31325049	8.73973e-19	4.65428e-06	chr6_31325049	rs9266214	-84	snp	A	snp	A	ref	G
HLA-B	31325092	8.88729e-19	4.65428e-06	rs9266217	rs9266217	-127	snp	G	snp	G	ref	A
HLA-B	31325380	8.0308e-18	4.65428e-06	rs9266231	rs9266231	-415	snp	T	snp	T	ref	C
HLA-B	31325424	8.0308e-18	4.65428e-06	rs9266232	rs9266232	-459	snp	T	snp	T	ref	G
HLA-B	31325430	3.44532e-08	4.65428e-06	rs9266233	rs9266233	-465	snp	A	snp	A	ref	G
HLA-B	31325620	3.57529e-18	4.65428e-06	rs9266242	rs9266242	-655	snp	C	snp	C	ref	T
HLA-B	31325623	3.57292e-18	4.65428e-06	rs9266243	rs9266243	-658	snp	C	snp	C	ref	T
HLA-B	31325692	2.69946e-16	4.65428e-06	rs9266244	rs9266244	-727	snp	A	snp	A	ref	G
HLA-B	31325702	2.69302e-16	4.65428e-06	rs9266245	rs9266245	-737	snp	G	snp	G	ref	A
HLA-B	31325932	2.53282e-16	4.65428e-06	rs9266262	rs9266262	-967	snp	A	snp	A	ref	G
HLA-B	31326082	4.7287e-07	4.65428e-06	rs9266271	rs9266271	-1117	ref	T	snp	C	ref	T
HLA-B	31326324	4.99038e-14	4.65428e-06	rs149248545	rs2596475	-1359	snp	T	snp	T	ref	C
HLA-B	31326618	3.68205e-16	4.65428e-06	rs2523595	rs2523595	-1653	snp	A	snp	A	ref	G
HLA-B	31326629	3.5579e-16	4.65428e-06	rs2523594	rs2523594	-1664	snp	T	snp	T	ref	C
HLA-B	31326794	2.2317e-18	4.65428e-06	rs1894743	rs1894743	-1829	snp	T	snp	T	ref	A
HLA-B	31326920	3.5579e-16	4.65428e-06	rs2395475	rs2395475	-1955	snp	A	snp	A	ref	G
HLA-B	31326960	4.20293e-11	4.65428e-06	rs2523591	rs2523591	-1995	ref	G	snp	A	ref	G
HLA-B	31327334	1.73241e-08	4.65428e-06	rs2523589	rs2523589	-2369	snp	T	snp	T	ref	G
HLA-B	31328092	5.69044e-16	4.65428e-06	rs2523582	rs2523582	-3127	snp	G	snp	G	ref	A
HLA-B	31328517	5.99686e-16	4.65428e-06	rs2523579	rs2523579	-3552	snp	C	snp	C	ref	T
HLA-B	31328542	9.37565e-16	4.65428e-06	rs2523578	rs2523578	-3577	snp	A	snp	A	ref	G
HLA-B	31329302	7.60047e-08	4.65428e-06	rs149497261	rs2428492	-4337	ref	T	snp	C	ref	T
HLA-B	31331037	1.01176e-08	4.65428e-06	rs111911144	rs2523558	-6072	snp	A	snp	A	ref	G
HLA-B	31331829	1.12958e-08	4.65428e-06	rs116534973	rs2523554	-6864	snp	T	snp	T	ref	C
HLA-B	31333191	1.1299e-08	4.65428e-06	rs112753898	rs2853993	-8226	snp	C	snp	C	ref	T
HLA-B	31347033	2.8537e-06	4.65428e-06	rs113627522	rs9266636	-22068	snp	G	snp	G	ref	A
HLA-B	31347045	2.8537e-06	4.65428e-06	rs113850703	rs9266637	-22080	snp	G	snp	G	ref	C
HLA-B	31347057	1.85077e-06	4.65428e-06	rs113277125	rs9266638	-22092	snp	T	snp	T	ref	C
HLA-B	31347204	7.06559e-07	4.65428e-06	rs115792279	rs2844543	-22239	ref	A	snp	T	ref	A
HLA-B	31351512	2.73363e-08	4.65428e-06	rs115258795	rs3020583	-26547	ref	G	snp	A	ref	G
HLA-B	31351522	9.14545e-13	4.65428e-06	rs114291394	rs3020582	-26557	snp	C	snp	C	ref	A
HLA-B	31351549	2.71509e-08	4.65428e-06	rs114854728	rs3020581	-26584	ref	G	snp	A	ref	G
HLA-B	31351556	2.71509e-08	4.65428e-06	rs114343360	rs2905714	-26591	ref	T	snp	C	ref	T
HLA-B	31358943	7.3445e-07	4.65428e-06	rs114281387	rs9266791	-33978	ref	T	snp	C	ref	T
HLA-B	31376928	3.64755e-09	4.65428e-06	rs116839231	rs2523497	-51963	ref	T	snp	C	ref	T
HLA-B	31378768	4.39395e-09	4.65428e-06	rs116840447	rs2853981	-53803	snp	G	snp	G	ref	A
HLA-B	31379304	4.39395e-09	4.65428e-06	rs115897448	rs2853977	-54339	snp	T	snp	T	ref	A
HLA-B	31380422	4.39395e-09	4.65428e-06	rs115387084	rs2256174	-55457	snp	G	snp	G	ref	A
HLA-B	31380449	2.2248e-06	4.65428e-06	rs114022232	rs2256175	-55484	ref	C	snp	T	ref	C
HLA-B	31380529	5.78606e-09	4.65428e-06	rs114684762	rs2256183	-55564	snp	G	snp	G	ref	A
HLA-B	31382911	1.04648e-06	4.65428e-06	rs115463816	rs1882	-57946	snp	G	snp	G	ref	A
HLA-B	31387373	5.78606e-09	4.65428e-06	rs115147906	rs2596530	-62408	snp	A	snp	A	ref	G
HLA-B	31387557	5.78606e-09	4.65428e-06	rs115061484	rs2596531	-62592	snp	T	snp	T	ref	C
HLA-B	31389784	5.78606e-09	4.65428e-06	rs116049507	rs2844511	-64819	snp	G	snp	G	ref	A
HLA-B	31390410	5.78606e-09	4.65428e-06	rs114788835	rs2516448	-65445	snp	C	snp	C	ref	T
HLA-B	31436047	1.36107e-09	4.65428e-06	rs116062138	rs2518028	-111082	snp	C	ref	T	ref	T
HLA-B	31462600	2.94791e-06	4.65428e-06	rs147725457	rs5027461	-137635	snp	A	ref	C	ref	C
HLA-B	31463128	3.86803e-07	4.65428e-06	rs9267352	rs9267352	-138163	snp	A	ref	G	ref	G
HLA-B	31464229	3.78633e-06	4.65428e-06	rs142572241	rs9267366	-139264	snp	T	ref	C	ref	C
HLA-B	31464918	3.15777e-06	4.65428e-06	rs3828906	rs3828906	-139953	snp	C	ref	A	ref	A
HLA-B	31465661	1.18333e-07	4.65428e-06	rs2534671	rs2534671	-140696	snp	G	ref	T	ref	T
HLA-B	31469365	3.06663e-06	4.65428e-06	rs9267393	rs9267393	-144400	snp	A	ref	C	ref	C
HLA-B	31469591	1.17548e-07	4.65428e-06	rs2534664	rs2534664	-144626	snp	A	ref	G	ref	G
HLA-B	31471448	3.86867e-07	4.65428e-06	rs6908934	rs6908934	-146483	snp	G	ref	A	ref	A
HLA-B	31472115	3.86775e-07	4.65428e-06	rs148285151	rs6910297	-147150	snp	T	ref	C	ref	C
HLA-B	31473070	5.90505e-07	4.65428e-06	rs4713473	rs4713473	-148105	snp	C	ref	A	ref	A
HLA-B	31476854	3.85477e-08	4.65428e-06	rs2844498	rs2844498	-151889	snp	T	ref	C	ref	C
HLA-B	31477531	6.98702e-07	4.65428e-06	rs9267429	rs9267429	-152566	snp	G	ref	A	ref	A
HLA-B	31478951	6.65567e-07	4.65428e-06	rs9267431	rs9267431	-153986	snp	A	ref	G	ref	G
HLA-B	31479126	3.10626e-08	4.65428e-06	rs2246626	rs2246626	-154161	snp	T	ref	C	ref	C
HLA-B	31606392	1.00088e-07	4.65428e-06	rs151168737	rs2077492	-281427	snp	A	ref	G	ref	G
HLA-B	31836827	4.08529e-06	4.65428e-06	rs521977	rs521977	-511862	ref	T	snp	G	ref	T
HLA-B	31875712	4.47896e-06	4.65428e-06	rs143368475	rs586346	-550747	ref	T	snp	C	ref	T

## Sheet: HLA-C
Gene Name	SNP Position	P value	adj. p-value	SNP ID 1kg project	rs id dbSNP142	tss Distance	A2-B46-DR9 varType	A2-B46-DR9 Allele	A33-B58-DR3 varType	A33-B58-DR3 Allele	A1-B8-DR3 varType	A1-B8-DR3 Allele
HLA-C	30368457	2.39447e-06	3.73375e-06	rs115534835	rs1034325	871425	snp	C	ref	T	ref	T
HLA-C	30368635	2.95478e-06	3.73375e-06	rs116114975	rs1034323	871247	snp	T	ref	C	ref	C
HLA-C	30368904	2.95478e-06	3.73375e-06	rs115808494	rs1034321	870978	snp	A	ref	T	ref	T
HLA-C	30434448	2.82925e-06	3.73375e-06	rs114830578	rs7761083	805434	snp	G	ref	A	ref	A
HLA-C	30434566	1.05064e-06	3.73375e-06	rs113994736	rs7764934	805316	snp	G	ref	A	ref	A
HLA-C	30434900	1.05064e-06	3.73375e-06	rs114910145	rs7747873	804982	snp	C	ref	T	ref	T
HLA-C	30440548	2.51896e-06	3.73375e-06	rs115482218	rs9391763	799334	snp	T	ref	C	ref	C
HLA-C	30441769	2.51896e-06	3.73375e-06	rs140771243	rs6929424	798113	snp	G	ref	A	ref	A
HLA-C	30444367	2.93167e-06	3.73375e-06	rs138339019	rs10080488	795515	snp	A	ref	C	ref	C
HLA-C	30446963	2.51896e-06	3.73375e-06	rs116287592	rs7775268	792919	snp	G	ref	A	ref	A
HLA-C	30933967	2.9363e-06	3.73375e-06	rs114050518	rs3095148	305915	ref	C	ref	C	snp	T
HLA-C	30981753	3.03064e-06	3.73375e-06	rs115080778	rs1634724	258129	ref	C	ref	C	snp	G
HLA-C	30985630	3.71669e-06	3.73375e-06	rs114984207	rs6933040	254252	snp	C	ref	T	ref	T
HLA-C	30990224	1.63379e-06	3.73375e-06	rs114698568	rs9262537	249658	snp	G	ref	A	ref	A
HLA-C	30997692	1.98771e-07	3.73375e-06	rs116815096	rs9262549	242190	ref	G	snp	C	ref	G
HLA-C	31001781	2.2868e-06	3.73375e-06	rs116803925	rs28360042	238101	ref	C	snp	T	ref	C
HLA-C	31091992	4.20763e-08	3.73375e-06	rs3094204	rs545914110	147890	snp	G	snp	G	ref	A
HLA-C	31092049	6.01591e-07	3.73375e-06	rs3095307	rs566788194	147833	snp	C	ref	G	ref	G
HLA-C	31105310	9.53082e-07	3.73375e-06	rs1265100	rs1265100	134572	snp	G	ref	A	ref	A
HLA-C	31106177	2.07931e-07	3.73375e-06	rs1265098	rs1265098	133705	ref	T	snp	C	ref	T
HLA-C	31143511	3.96944e-07	3.73375e-06	rs114600934	rs887466	96371	snp	A	ref	G	ref	G
HLA-C	31143694	8.04412e-08	3.73375e-06	rs114193784	rs1265155	96188	snp	A	ref	G	ref	G
HLA-C	31143835	6.14811e-10	3.73375e-06	rs115317003	rs915660	96047	snp	G	ref	C	ref	C
HLA-C	31144582	3.27609e-06	3.73375e-06	rs146852678	rs7770946	95300	snp	C	ref	T	ref	T
HLA-C	31144637	4.89455e-08	3.73375e-06	rs140649857	rs9404937	95245	snp	A	ref	G	ref	G
HLA-C	31144678	8.04412e-08	3.73375e-06	rs114008766	rs7751130	95204	snp	T	ref	G	ref	G
HLA-C	31144771	6.14635e-10	3.73375e-06	rs116391194	rs9357109	95111	snp	A	ref	C	ref	C
HLA-C	31144849	5.73237e-08	3.73375e-06	rs146624547	rs9501504	95033	snp	G	ref	A	ref	A
HLA-C	31145073	1.97941e-08	3.73375e-06	rs144360315	rs9391813	94809	snp	C	ref	T	ref	T
HLA-C	31145107	5.8988e-08	3.73375e-06	rs138852354	rs9391814	94775	snp	G	ref	A	ref	A
HLA-C	31145116	1.12057e-08	3.73375e-06	rs116483198	rs9391815	94766	snp	T	ref	C	ref	C
HLA-C	31145123	3.24171e-08	3.73375e-06	rs115996724	rs9391816	94759	snp	G	ref	A	ref	A
HLA-C	31145271	8.04412e-08	3.73375e-06	rs114111208	rs9501066	94611	snp	G	ref	A	ref	A
HLA-C	31145413	6.14635e-10	3.73375e-06	rs114165467	rs11967629	94469	snp	T	ref	C	ref	C
HLA-C	31145431	8.04412e-08	3.73375e-06	rs116217410	rs3871246	94451	snp	C	ref	T	ref	T
HLA-C	31145702	6.00433e-08	3.73375e-06	rs116711569	rs3871247	94180	snp	A	ref	G	ref	G
HLA-C	31145755	6.14635e-10	3.73375e-06	rs114058818	rs11507945	94127	snp	A	ref	G	ref	G
HLA-C	31145839	6.00433e-08	3.73375e-06	rs115229752	rs3868542	94043	snp	C	ref	T	ref	T
HLA-C	31145991	6.00433e-08	3.73375e-06	rs114366105	rs3871248	93891	snp	T	ref	C	ref	C
HLA-C	31146403	6.14635e-10	3.73375e-06	rs115371944	rs1052989	93479	snp	T	ref	C	ref	C
HLA-C	31146477	6.00433e-08	3.73375e-06	rs116394912	rs9368657	93405	snp	C	ref	T	ref	T
HLA-C	31146513	6.00433e-08	3.73375e-06	rs116155054	rs9368658	93369	snp	G	ref	A	ref	A
HLA-C	31146584	6.14635e-10	3.73375e-06	rs114716134	rs9380220	93298	snp	T	ref	G	ref	G
HLA-C	31147725	6.00433e-08	3.73375e-06	rs114269722	rs9357110	92157	snp	G	ref	A	ref	A
HLA-C	31147892	6.00433e-08	3.73375e-06	rs116462467	rs9394040	91990	snp	C	ref	T	ref	T
HLA-C	31147916	6.00433e-08	3.73375e-06	rs116246823	rs9357111	91966	snp	T	ref	C	ref	C
HLA-C	31148606	6.0263e-08	3.73375e-06	rs116281196	rs6937752	91276	snp	T	ref	C	ref	C
HLA-C	31149091	6.12543e-10	3.73375e-06	rs115797851	rs9357113	90791	snp	T	ref	G	ref	G
HLA-C	31150873	6.02649e-10	3.73375e-06	rs115680823	rs9380221	89009	snp	C	ref	T	ref	T
HLA-C	31151039	1.71671e-08	3.73375e-06	rs114927364	rs9468882	88843	snp	A	ref	T	ref	T
HLA-C	31154620	3.29427e-07	3.73375e-06	rs115446257	rs6921663	85262	snp	C	ref	T	ref	T
HLA-C	31154897	2.74125e-07	3.73375e-06	rs143956356	rs6899875	84985	snp	A	ref	G	ref	G
HLA-C	31155284	2.76963e-07	3.73375e-06	rs139377085	rs4713441	84598	snp	T	ref	A	ref	A
HLA-C	31155304	2.76963e-07	3.73375e-06	rs141572865	rs28360055	84578	snp	G	ref	C	ref	C
HLA-C	31155405	2.76963e-07	3.73375e-06	rs149692795	rs4713442	84477	snp	C	ref	T	ref	T
HLA-C	31155434	2.76589e-07	3.73375e-06	rs146203160	rs28360056	84448	snp	A	ref	G	ref	G
HLA-C	31155991	3.39082e-06	3.73375e-06	rs149360121	rs9357115	83891	snp	C	ref	T	ref	T
HLA-C	31156148	3.29427e-07	3.73375e-06	rs114838294	rs9368662	83734	snp	T	ref	G	ref	G
HLA-C	31156155	3.29427e-07	3.73375e-06	rs116153726	rs9368663	83727	snp	T	ref	C	ref	C
HLA-C	31156385	7.31108e-08	3.73375e-06	rs142801599	rs9263852	83497	snp	C	snp	A	ref	G
HLA-C	31156465	2.76963e-07	3.73375e-06	rs116779077	rs9378115	83417	snp	T	ref	C	ref	C
HLA-C	31157593	2.76963e-07	3.73375e-06	rs116650067	rs9295957	82289	snp	A	ref	G	ref	G
HLA-C	31157709	2.76963e-07	3.73375e-06	rs145598993	rs9405052	82173	snp	T	ref	C	ref	C
HLA-C	31158184	2.76963e-07	3.73375e-06	rs115389519	rs9295958	81698	snp	A	ref	T	ref	T
HLA-C	31158373	2.76963e-07	3.73375e-06	rs117854679	rs7755702	81509	snp	A	ref	G	ref	G
HLA-C	31160131	2.76963e-07	3.73375e-06	rs116645964	rs28360061	79751	snp	A	ref	G	ref	G
HLA-C	31160218	2.76963e-07	3.73375e-06	rs141436960	rs28360062	79664	snp	T	ref	C	ref	C
HLA-C	31160298	1.70028e-07	3.73375e-06	rs116363271	rs28360063	79584	snp	A	ref	G	ref	G
HLA-C	31161152	2.76963e-07	3.73375e-06	rs114040266	rs6936474	78730	snp	T	ref	C	ref	C
HLA-C	31161161	2.76963e-07	3.73375e-06	rs116250854	rs6936597	78721	snp	T	ref	C	ref	C
HLA-C	31161571	2.76963e-07	3.73375e-06	rs114340595	rs6941912	78311	snp	C	ref	G	ref	G
HLA-C	31162328	3.29427e-07	3.73375e-06	rs115860690	rs6899874	77554	snp	A	ref	C	ref	C
HLA-C	31162384	3.29427e-07	3.73375e-06	rs114954675	rs28360064	77498	snp	A	ref	G	ref	G
HLA-C	31163796	3.28221e-07	3.73375e-06	rs114256035	rs6901685	76086	snp	C	ref	T	ref	T
HLA-C	31164410	3.28466e-07	3.73375e-06	rs115746081	rs6922756	75472	snp	G	ref	A	ref	A
HLA-C	31164472	3.67289e-07	3.73375e-06	rs149329665	rs6927253	75410	snp	A	ref	C	ref	C
HLA-C	31164507	2.52208e-07	3.73375e-06	rs142062796	rs28360065	75375	snp	A	ref	G	ref	G
HLA-C	31164517	8.35463e-07	3.73375e-06	rs138787908	rs28360066	75365	snp	T	ref	C	ref	C
HLA-C	31164580	1.83639e-07	3.73375e-06	rs114013443	rs28360067	75302	snp	A	ref	G	ref	G
HLA-C	31164590	2.58687e-07	3.73375e-06	rs114986544	rs28397268	75292	snp	C	ref	A	ref	A
HLA-C	31164635	3.69159e-07	3.73375e-06	rs116367391	rs28397270	75247	snp	C	ref	T	ref	T
HLA-C	31164643	3.68604e-07	3.73375e-06	rs116150019	rs28397271	75239	snp	T	ref	C	ref	C
HLA-C	31164739	6.12331e-07	3.73375e-06	rs116710325	rs28397272	75143	snp	A	ref	C	ref	C
HLA-C	31164750	5.74872e-07	3.73375e-06	rs116711698	rs28397273	75132	snp	G	ref	T	ref	T
HLA-C	31164763	5.6341e-07	3.73375e-06	rs115593773	rs28397274	75119	snp	G	ref	A	ref	A
HLA-C	31164794	2.69691e-07	3.73375e-06	rs114374166	rs28397276	75088	snp	C	ref	T	ref	T
HLA-C	31165438	2.42392e-06	3.73375e-06	rs115037083	rs28362342	74444	snp	G	snp	G	ref	T
HLA-C	31165836	2.96942e-06	3.73375e-06	rs115989106	rs28362345	74046	snp	C	snp	C	ref	T
HLA-C	31165846	3.29427e-07	3.73375e-06	rs116620465	rs28397282	74036	snp	T	ref	C	ref	C
HLA-C	31166828	2.45387e-07	3.73375e-06	rs114165044	rs9404983	73054	snp	T	ref	C	ref	C
HLA-C	31167011	3.29427e-07	3.73375e-06	rs147563892	rs9394042	72871	snp	A	ref	G	ref	G
HLA-C	31167213	1.04626e-06	3.73375e-06	rs149943737	rs9380222	72669	snp	T	ref	C	ref	C
HLA-C	31167347	3.29427e-07	3.73375e-06	rs115227506	rs28397285	72535	snp	A	ref	G	ref	G
HLA-C	31167573	2.76963e-07	3.73375e-06	rs115806836	rs28397286	72309	snp	A	ref	G	ref	G
HLA-C	31167696	3.2816e-07	3.73375e-06	rs115486093	rs11381232	72186	snp	C	ref	G	ref	G
HLA-C	31169289	6.5395e-07	3.73375e-06	rs114131370	rs9366769	70593	snp	C	ref	T	ref	T
HLA-C	31170228	7.413e-07	3.73375e-06	rs115127289	rs9366770	69654	snp	C	snp	C	ref	G
HLA-C	31170528	3.56065e-06	3.73375e-06	rs114480312	rs9263871	69354	snp	G	snp	G	ref	A
HLA-C	31171257	1.45265e-07	3.73375e-06	rs114897739	rs6921948	68625	ref	A	snp	C	ref	A
HLA-C	31173433	1.45265e-07	3.73375e-06	rs115550261	rs3998077	66449	ref	G	snp	A	ref	G
HLA-C	31173933	1.45265e-07	3.73375e-06	rs111375588	rs6930462	65949	ref	T	snp	G	ref	T
HLA-C	31174035	4.77543e-09	3.73375e-06	rs147985515	rs6930643	65847	ref	T	snp	C	ref	T
HLA-C	31174527	1.45265e-07	3.73375e-06	rs116463499	rs2894181	65355	ref	A	snp	G	ref	A
HLA-C	31175044	1.45265e-07	3.73375e-06	rs115523621	rs6936825	64838	ref	T	snp	C	ref	T
HLA-C	31175206	7.59776e-07	3.73375e-06	rs146489928	rs6914076	64676	ref	A	snp	G	ref	A
HLA-C	31175608	1.44682e-07	3.73375e-06	rs149158344	rs4249311	64274	ref	T	snp	C	ref	T
HLA-C	31177372	1.38553e-09	3.73375e-06	rs114917580	rs4457201	62510	ref	T	snp	C	ref	T
HLA-C	31178233	1.38758e-09	3.73375e-06	rs114332908	rs9263927	61649	ref	C	snp	T	ref	C
HLA-C	31178324	1.38656e-09	3.73375e-06	rs114813438	rs9263928	61558	ref	T	snp	G	ref	T
HLA-C	31178328	1.38656e-09	3.73375e-06	rs116311494	rs9263929	61554	ref	G	snp	A	ref	G
HLA-C	31178547	1.66667e-09	3.73375e-06	rs118140965	rs9263931	61335	ref	A	snp	G	ref	A
HLA-C	31178626	1.38758e-09	3.73375e-06	rs117665231	rs9263933	61256	ref	A	snp	G	ref	A
HLA-C	31179159	1.38758e-09	3.73375e-06	rs115412045	rs9263936	60723	ref	A	snp	C	ref	A
HLA-C	31179378	3.27781e-09	3.73375e-06	rs114819422	rs9263938	60504	ref	C	snp	T	ref	C
HLA-C	31179492	1.38758e-09	3.73375e-06	rs115315652	rs9263940	60390	ref	C	snp	T	ref	C
HLA-C	31180423	1.38758e-09	3.73375e-06	rs116187424	rs9263944	59459	ref	A	snp	G	ref	A
HLA-C	31180680	1.38758e-09	3.73375e-06	rs115880029	rs9263947	59202	ref	T	snp	G	ref	T
HLA-C	31181346	1.38758e-09	3.73375e-06	rs151176660	rs9263952	58536	ref	G	snp	A	ref	G
HLA-C	31181708	1.38758e-09	3.73375e-06	rs115453672	rs9263953	58174	ref	T	snp	C	ref	T
HLA-C	31182971	1.41073e-09	3.73375e-06	rs116687267	rs9263956	56911	ref	C	snp	T	ref	C
HLA-C	31184196	1.38758e-09	3.73375e-06	rs116396237	rs3869109	55686	ref	A	snp	G	ref	A
HLA-C	31184877	4.26884e-09	3.73375e-06	rs141197791	rs9263960	55005	ref	T	snp	C	ref	T
HLA-C	31186039	6.0814e-09	3.73375e-06	rs115253081	rs9263964	53843	ref	C	snp	T	ref	C
HLA-C	31186245	1.38758e-09	3.73375e-06	rs115890016	rs9263967	53637	ref	A	snp	G	ref	A
HLA-C	31186368	1.38758e-09	3.73375e-06	rs116255734	rs9263968	53514	ref	G	snp	A	ref	G
HLA-C	31187568	1.21551e-09	3.73375e-06	rs143589784	rs9263978	52314	ref	A	snp	G	ref	A
HLA-C	31188397	1.38758e-09	3.73375e-06	rs113997311	rs9263980	51485	ref	A	snp	G	ref	A
HLA-C	31191070	1.38758e-09	3.73375e-06	rs114272705	rs9263986	48812	ref	A	snp	G	ref	A
HLA-C	31192796	2.72891e-10	3.73375e-06	rs114972609	rs6904669	47086	ref	A	snp	G	ref	A
HLA-C	31192797	2.72891e-10	3.73375e-06	rs116365117	rs6904670	47085	ref	A	snp	G	ref	A
HLA-C	31193211	1.16079e-09	3.73375e-06	rs115067197	rs4997405	46671	ref	C	snp	T	ref	C
HLA-C	31196554	1.41764e-06	3.73375e-06	rs116718137	rs1639108	43328	ref	T	ref	T	snp	C
HLA-C	31200764	1.44157e-09	3.73375e-06	rs114504365	rs7757622	39118	ref	C	snp	T	ref	C
HLA-C	31201684	1.28197e-06	3.73375e-06	rs116160880	rs9264086	38198	ref	G	snp	A	ref	G
HLA-C	31201772	1.28499e-06	3.73375e-06	rs115111260	rs6927080	38110	ref	C	snp	G	ref	C
HLA-C	31201803	3.23203e-07	3.73375e-06	rs115757366	rs6927461	38079	ref	G	snp	C	ref	G
HLA-C	31202306	7.57989e-08	3.73375e-06	rs114321122	rs556041036	37576	snp	C	ref	T	snp	C
HLA-C	31207692	1.36081e-08	3.73375e-06	rs114900872	rs3868082	32190	ref	A	snp	G	ref	A
HLA-C	31208591	1.07411e-08	3.73375e-06	rs115539594	rs3132497	31291	snp	T	ref	G	snp	T
HLA-C	31209245	1.07627e-08	3.73375e-06	rs111369852	rs3095249	30637	snp	T	ref	C	snp	T
HLA-C	31211050	1.07411e-08	3.73375e-06	rs3130695	rs3130695	28832	snp	G	ref	A	snp	G
HLA-C	31213791	1.07411e-08	3.73375e-06	rs114313277	rs3130408	26091	snp	A	ref	G	snp	A
HLA-C	31214873	1.07411e-08	3.73375e-06	rs114409438	rs3134756	25009	snp	T	ref	C	snp	T
HLA-C	31219638	1.07411e-08	3.73375e-06	rs115833645	rs3130433	20244	snp	G	ref	A	snp	G
HLA-C	31220163	1.21366e-07	3.73375e-06	rs116814880	rs9264189	19719	snp	C	ref	A	snp	C
HLA-C	31220244	3.70556e-09	3.73375e-06	rs116688921	rs7449932	19638	snp	T	ref	C	snp	T
HLA-C	31220253	3.70556e-09	3.73375e-06	rs116675068	rs7452529	19629	snp	A	ref	T	snp	A
HLA-C	31220318	5.07063e-07	3.73375e-06	rs114207502	rs3095257	19564	snp	T	ref	G	snp	T
HLA-C	31220364	1.21366e-07	3.73375e-06	rs115088472	rs2394942	19518	snp	C	ref	T	snp	C
HLA-C	31220369	1.07411e-08	3.73375e-06	rs115829046	rs4473905	19513	snp	C	ref	T	snp	C
HLA-C	31220388	1.21366e-07	3.73375e-06	rs114013198	rs2394943	19494	snp	C	ref	T	snp	C
HLA-C	31220567	2.53566e-07	3.73375e-06	rs115478013	rs3134747	19315	snp	T	ref	C	snp	T
HLA-C	31220752	1.21366e-07	3.73375e-06	rs115579530	rs3134746	19130	snp	T	ref	C	snp	T
HLA-C	31220783	1.27216e-07	3.73375e-06	rs116499763	rs3130436	19099	snp	A	ref	G	snp	A
HLA-C	31221022	2.07845e-08	3.73375e-06	rs115993666	rs3130438	18860	snp	C	ref	T	snp	C
HLA-C	31221396	2.63692e-07	3.73375e-06	rs115172157	rs2394947	18486	snp	G	ref	A	snp	G
HLA-C	31221515	6.01993e-07	3.73375e-06	rs114722236	rs11967010	18367	ref	T	snp	C	ref	T
HLA-C	31221540	6.02392e-07	3.73375e-06	rs116381463	rs11967011	18342	ref	T	snp	C	ref	T
HLA-C	31228410	2.82064e-10	3.73375e-06	rs112340183	rs1986997	11472	snp	C	snp	C	ref	T
HLA-C	31229307	5.73259e-20	3.73375e-06	rs113721499	rs9264396	10575	snp	T	snp	T	ref	C
HLA-C	31229404	1.59181e-21	3.73375e-06	rs113560672	rs2524119	10478	snp	C	snp	C	ref	T
HLA-C	31229747	2.96151e-13	3.73375e-06	rs112832386	rs9357119	10135	snp	T	snp	T	ref	G
HLA-C	31229785	2.82776e-13	3.73375e-06	rs113697833	rs9380229	10097	snp	T	snp	T	ref	C
HLA-C	31230717	3.26452e-13	3.73375e-06	rs111618733	rs9357120	9165	snp	A	snp	A	ref	T
HLA-C	31232910	4.12735e-19	3.73375e-06	rs112506390	rs2524105	6972	snp	C	snp	C	ref	G
HLA-C	31234239	3.64863e-14	3.73375e-06	rs9264531	rs9264531	5643	snp	T	ref	A	snp	T
HLA-C	31234569	4.13294e-19	3.73375e-06	rs115799091	rs115799091	5313	snp	T	snp	T	ref	C
HLA-C	31234602	1.08716e-06	3.73375e-06	rs112228072	rs79360277	5280	snp	C	ref	T	ref	T
HLA-C	31235598	2.90119e-06	3.73375e-06	rs112700045	rs2524101	4284	snp	C	ref	G	ref	G
HLA-C	31236051	1.41435e-10	3.73375e-06	rs111977918	rs2524099	3831	snp	A	ref	G	ref	G
HLA-C	31236115	1.42963e-17	3.73375e-06	rs116113126	rs2853951	3767	snp	T	snp	T	ref	C
HLA-C	31236175	1.05604e-15	3.73375e-06	rs116047680	rs2853950	3707	ref	C	snp	T	ref	C
HLA-C	31236316	4.42982e-33	3.73375e-06	rs114001460	rs2524098	3566	snp	T	snp	T	ref	G
HLA-C	31236339	9.83664e-33	3.73375e-06	rs116687300	rs2524097	3543	snp	C	snp	C	ref	T
HLA-C	31236467	1.32243e-07	3.73375e-06	rs115318240	rs2524096	3415	snp	T	ref	G	ref	G
HLA-C	31236523	6.21766e-29	3.73375e-06	rs116543584	rs9264586	3359	snp	G	snp	G	ref	A
HLA-C	31236524	5.48051e-29	3.73375e-06	rs116434088	rs9264587	3358	snp	G	snp	G	ref	A
HLA-C	31236599	2.79811e-16	3.73375e-06	rs114537826	rs3189472	3283	snp	C	snp	C	ref	G
HLA-C	31236622	3.61344e-20	3.73375e-06	rs115766056	rs1130538	3260	snp	A	snp	A	ref	C
HLA-C	31236690	3.13905e-26	3.73375e-06	rs116306107	rs1130592	3192	snp	G	snp	G	ref	T
HLA-C	31236854	2.00489e-08	3.73375e-06	rs112902401	rs1049709	3028	ref	T	ref	T	snp	C
HLA-C	31237124	4.42982e-33	3.73375e-06	rs115114271	rs1130838	2758	snp	C	snp	C	ref	T
HLA-C	31237162	4.42982e-33	3.73375e-06	rs116716035	rs35708511	2720	snp	G	snp	G	ref	C
HLA-C	31237230	1.08288e-33	3.73375e-06	rs114633440	rs9264596	2652	snp	G	snp	G	ref	A
HLA-C	31237233	1.21304e-24	3.73375e-06	rs116398929	rs9264597	2649	snp	G	snp	G	ref	A
HLA-C	31237323	4.38892e-33	3.73375e-06	rs114212090	rs68094471	2559	snp	G	snp	G	ref	A
HLA-C	31237333	4.38892e-33	3.73375e-06	rs115399944	rs66772001	2549	snp	A	snp	A	ref	T
HLA-C	31237353	1.32455e-32	3.73375e-06	rs115111251	rs67827555	2529	snp	C	snp	C	ref	T
HLA-C	31237405	4.37613e-33	3.73375e-06	rs115987759	rs56010430	2477	snp	T	snp	T	ref	C
HLA-C	31237437	4.38211e-33	3.73375e-06	rs116816228	rs66459704	2445	snp	C	snp	C	ref	T
HLA-C	31237463	4.37018e-33	3.73375e-06	rs115651989	rs66620546	2419	snp	G	snp	G	ref	C
HLA-C	31237563	1.14143e-31	3.73375e-06	rs116173008	rs3819287	2319	snp	T	snp	T	ref	C
HLA-C	31237660	4.35069e-33	3.73375e-06	rs114481632	rs9264608	2222	snp	G	snp	G	ref	A
HLA-C	31237664	4.35069e-33	3.73375e-06	rs114629030	rs9264609	2218	snp	T	snp	T	ref	C
HLA-C	31237767	3.77547e-26	3.73375e-06	rs115504869	rs1130935	2115	snp	C	snp	C	ref	T
HLA-C	31238297	8.14203e-32	3.73375e-06	rs114408626	rs9264636	1585	snp	T	snp	T	ref	C
HLA-C	31238308	8.14203e-32	3.73375e-06	rs115055805	rs9264637	1574	snp	C	snp	C	ref	G
HLA-C	31238318	3.48608e-24	3.73375e-06	rs115509556	rs9264638	1564	snp	A	snp	A	ref	G
HLA-C	31238524	3.46759e-24	3.73375e-06	rs116742693	rs9264645	1358	snp	A	snp	A	ref	G
HLA-C	31238535	3.46759e-24	3.73375e-06	rs114403438	rs9264646	1347	snp	C	snp	C	ref	T
HLA-C	31238759	4.37575e-18	3.73375e-06	rs114028214	rs17884428	1123	snp	T	snp	T	ref	C
HLA-C	31238762	1.16586e-31	3.73375e-06	rs115024771	rs9264652	1120	snp	C	snp	C	ref	T
HLA-C	31238814	1.28104e-16	3.73375e-06	rs115591205	rs9264653	1068	snp	C	snp	C	ref	T
HLA-C	31238851	2.48925e-27	3.73375e-06	rs150460334	rs2308604	1031	snp	C	snp	C	ref	T
HLA-C	31239449	1.10998e-07	3.73375e-06	rs114232695	rs28626310	433	ref	C	ref	C	snp	G
HLA-C	31239614	1.93324e-08	3.73375e-06	rs114020617	rs1050444	268	ref	G	snp	A	ref	G
HLA-C	31240216	3.71908e-33	3.73375e-06	rs114502213	rs2524092	-334	snp	C	snp	C	ref	A
HLA-C	31240293	4.35073e-33	3.73375e-06	rs115054748	rs2524091	-411	snp	T	snp	T	ref	C
HLA-C	31240712	7.10514e-07	3.73375e-06	rs115817323	rs2249741	-830	snp	C	ref	A	ref	A
HLA-C	31241664	2.76651e-09	3.73375e-06	rs111416301	rs2853949	-1782	ref	G	ref	G	snp	A
HLA-C	31242082	1.48436e-22	3.73375e-06	rs111324505	rs7764413	-2200	snp	C	snp	C	ref	T
HLA-C	31242089	6.62082e-27	3.73375e-06	rs111980301	rs2524080	-2207	snp	T	snp	T	ref	A
HLA-C	31242649	2.76651e-09	3.73375e-06	rs111771758	rs2524078	-2767	ref	A	ref	A	snp	G
HLA-C	31243540	2.76651e-09	3.73375e-06	rs115504219	rs2844614	-3658	ref	G	ref	G	snp	A
HLA-C	31243828	2.69432e-09	3.73375e-06	rs112170537	rs4141168	-3946	ref	A	snp	G	ref	A
HLA-C	31243846	2.76651e-09	3.73375e-06	rs112163059	rs2844613	-3964	ref	G	ref	G	snp	T
HLA-C	31243895	2.0291e-16	3.73375e-06	rs112901991	rs3094680	-4013	ref	C	snp	T	ref	C
HLA-C	31243971	5.41579e-29	3.73375e-06	rs112206327	rs2844612	-4089	snp	G	snp	G	ref	A
HLA-C	31243979	5.41579e-29	3.73375e-06	rs112992781	rs2844611	-4097	snp	A	snp	A	ref	T
HLA-C	31244021	5.41579e-29	3.73375e-06	rs113136841	rs2524074	-4139	snp	A	snp	A	ref	G
HLA-C	31244789	2.00489e-08	3.73375e-06	rs116043331	rs2524069	-4907	ref	A	ref	A	snp	T
HLA-C	31245796	2.76651e-09	3.73375e-06	rs114616349	rs2853947	-5914	ref	C	ref	C	snp	T
HLA-C	31245821	2.76651e-09	3.73375e-06	rs115340904	rs2524067	-5939	ref	A	ref	A	snp	G
HLA-C	31246324	2.76651e-09	3.73375e-06	rs149095868	rs2524065	-6442	ref	A	ref	A	snp	C
HLA-C	31247390	2.76651e-09	3.73375e-06	rs147814764	rs2844609	-7508	ref	G	ref	G	snp	A
HLA-C	31247414	3.41537e-06	3.73375e-06	rs116767653	rs2844608	-7532	ref	C	snp	T	ref	C
HLA-C	31247441	9.69508e-08	3.73375e-06	rs115264041	rs2844607	-7559	ref	C	snp	T	ref	C
HLA-C	31247736	2.82113e-09	3.73375e-06	rs115930891	rs2853945	-7854	ref	T	ref	T	snp	C
HLA-C	31247758	5.45183e-29	3.73375e-06	rs142802980	rs2853944	-7876	snp	C	snp	C	ref	T
HLA-C	31248169	2.81419e-09	3.73375e-06	rs139186908	rs2853942	-8287	ref	C	ref	C	snp	T
HLA-C	31248204	8.89311e-08	3.73375e-06	rs147372660	rs2524062	-8322	ref	G	snp	A	ref	G
HLA-C	31248432	3.41226e-06	3.73375e-06	rs139710861	rs2844606	-8550	ref	A	snp	G	ref	A
HLA-C	31248591	3.35389e-06	3.73375e-06	rs114016554	rs2844605	-8709	ref	A	snp	C	ref	A
HLA-C	31249127	3.15516e-09	3.73375e-06	rs116709955	rs2253487	-9245	ref	G	snp	A	ref	G
HLA-C	31249217	6.06484e-08	3.73375e-06	rs150190136	rs2253491	-9335	ref	G	ref	G	snp	A
HLA-C	31249229	3.15039e-09	3.73375e-06	rs149502402	rs2853941	-9347	ref	T	snp	C	ref	T
HLA-C	31249398	3.3069e-09	3.73375e-06	rs147948208	rs9264764	-9516	ref	T	snp	C	ref	T
HLA-C	31249478	3.31065e-09	3.73375e-06	rs149163348	rs9264765	-9596	ref	A	snp	G	ref	A
HLA-C	31249977	1.45763e-08	3.73375e-06	rs115240630	rs9348859	-10095	snp	T	snp	T	ref	C
HLA-C	31250507	4.8296e-10	3.73375e-06	rs114381471	rs386575142	-10625	snp	G	snp	G	ref	A
HLA-C	31250642	4.84962e-10	3.73375e-06	rs116041519	rs2853939	-10760	snp	C	snp	C	ref	T
HLA-C	31250809	2.09633e-06	3.73375e-06	rs116337948	rs9468916	-10927	ref	T	snp	C	ref	T
HLA-C	31250823	2.99804e-09	3.73375e-06	rs115700953	rs2524059	-10941	snp	G	snp	G	ref	C
HLA-C	31250854	4.84962e-10	3.73375e-06	rs116197960	rs2844603	-10972	snp	G	snp	G	ref	A
HLA-C	31251477	4.84962e-10	3.73375e-06	rs114700001	rs2853938	-11595	snp	C	snp	C	ref	T
HLA-C	31251569	3.78239e-07	3.73375e-06	rs144148268	rs2524058	-11687	ref	A	snp	G	ref	A
HLA-C	31252396	1.64918e-18	3.73375e-06	rs115122307	rs2524054	-12514	snp	C	snp	C	ref	A
HLA-C	31252469	4.84962e-10	3.73375e-06	rs114296115	rs386568878	-12587	snp	G	snp	G	ref	T
HLA-C	31253878	4.84962e-10	3.73375e-06	rs115581196	rs2853935	-13996	snp	T	snp	T	ref	C
HLA-C	31253996	3.71404e-10	3.73375e-06	rs116625969	rs2524052	-14114	snp	G	snp	G	ref	A
HLA-C	31254088	4.84962e-10	3.73375e-06	rs115625798	rs2853933	-14206	snp	C	snp	C	ref	T
HLA-C	31255007	4.84962e-10	3.73375e-06	rs114799294	rs2853931	-15125	snp	T	snp	T	ref	C
HLA-C	31255286	1.60877e-10	3.73375e-06	rs115374606	rs9468922	-15404	ref	G	snp	A	ref	G
HLA-C	31257511	1.64918e-18	3.73375e-06	rs115701469	rs2853928	-17629	snp	C	snp	C	ref	A
HLA-C	31257625	4.84962e-10	3.73375e-06	rs116650610	rs2524040	-17743	snp	C	snp	C	ref	T
HLA-C	31258255	4.84962e-10	3.73375e-06	rs116824795	rs2844595	-18373	snp	C	snp	C	ref	G
HLA-C	31258837	2.72378e-11	3.73375e-06	rs116336456	rs9468925	-18955	ref	G	snp	A	ref	G
HLA-C	31259387	1.60877e-10	3.73375e-06	rs114390004	rs28367595	-19505	ref	G	snp	A	ref	G
HLA-C	31259579	4.84962e-10	3.73375e-06	rs114014789	rs2524163	-19697	snp	T	snp	T	ref	C
HLA-C	31259798	4.86907e-10	3.73375e-06	rs114149786	rs2524161	-19916	snp	G	snp	G	ref	C
HLA-C	31259930	4.84962e-10	3.73375e-06	rs115861370	rs2524159	-20048	snp	G	snp	G	ref	A
HLA-C	31260218	1.60877e-10	3.73375e-06	rs114171356	rs9468926	-20336	ref	C	snp	T	ref	C
HLA-C	31260318	4.54064e-07	3.73375e-06	rs114913950	rs2524158	-20436	snp	G	snp	G	ref	A
HLA-C	31260331	4.84962e-10	3.73375e-06	rs115002204	rs2524157	-20449	snp	C	snp	C	ref	G
HLA-C	31260397	4.84962e-10	3.73375e-06	rs115229985	rs2524156	-20515	snp	G	snp	G	ref	A
HLA-C	31261185	4.84962e-10	3.73375e-06	rs114794033	rs2213140	-21303	snp	C	snp	C	ref	T
HLA-C	31261196	4.84962e-10	3.73375e-06	rs116622661	rs2243866	-21314	snp	A	snp	A	ref	G
HLA-C	31261276	4.84962e-10	3.73375e-06	rs116084046	rs2243868	-21394	snp	G	snp	G	ref	A
HLA-C	31262438	2.34658e-06	3.73375e-06	rs116621391	rs3873380	-22556	ref	C	snp	T	ref	C
HLA-C	31263510	1.64918e-18	3.73375e-06	rs115805175	rs2524143	-23628	snp	C	snp	C	ref	T
HLA-C	31263522	1.64918e-18	3.73375e-06	rs116162078	rs2524142	-23640	snp	G	snp	G	ref	C
HLA-C	31264133	1.64918e-18	3.73375e-06	rs114038118	rs2524139	-24251	snp	C	snp	C	ref	G
HLA-C	31264582	1.64918e-18	3.73375e-06	rs116820827	rs2524137	-24700	snp	T	snp	T	ref	C
HLA-C	31265135	6.03487e-19	3.73375e-06	rs116030749	rs2524129	-25253	snp	G	snp	G	ref	C
HLA-C	31265262	2.73133e-10	3.73375e-06	rs114703247	rs2246954	-25380	snp	G	snp	G	ref	A
HLA-C	31265490	6.04654e-19	3.73375e-06	rs115687010	rs2247056	-25608	snp	C	snp	C	ref	T
HLA-C	31265737	9.97456e-08	3.73375e-06	rs116675835	rs2853923	-25855	ref	A	snp	G	ref	A
HLA-C	31266015	2.04786e-06	3.73375e-06	rs116434745	rs17198888	-26133	ref	A	snp	G	ref	A
HLA-C	31266041	2.40611e-09	3.73375e-06	rs114311923	rs17192526	-26159	ref	T	snp	C	ref	T
HLA-C	31266117	7.37829e-10	3.73375e-06	rs115331375	rs2524095	-26235	snp	C	snp	C	ref	A
HLA-C	31266190	7.37829e-10	3.73375e-06	rs115569332	rs2853922	-26308	snp	G	snp	G	ref	A
HLA-C	31266522	7.37829e-10	3.73375e-06	rs116136018	rs2524089	-26640	snp	T	snp	T	ref	G
HLA-C	31266952	1.75575e-12	3.73375e-06	rs115218535	rs2247179	-27070	snp	A	snp	G	ref	T
HLA-C	31267422	6.04654e-19	3.73375e-06	rs115108000	rs2524060	-27540	snp	C	snp	C	ref	A
HLA-C	31268620	7.37829e-10	3.73375e-06	rs114274203	rs2853918	-28738	snp	T	snp	T	ref	C
HLA-C	31269154	7.37829e-10	3.73375e-06	rs115419084	rs2524066	-29272	snp	C	snp	C	ref	T
HLA-C	31269874	7.37829e-10	3.73375e-06	rs113997553	rs1960278	-29992	snp	G	snp	G	ref	C
HLA-C	31269884	2.0492e-09	3.73375e-06	rs114632470	rs9468936	-30002	ref	T	snp	G	ref	T
HLA-C	31270118	8.73134e-08	3.73375e-06	rs116025627	rs9468937	-30236	ref	C	snp	A	ref	C
HLA-C	31270735	6.60671e-08	3.73375e-06	rs139052397	rs6908171	-30853	snp	A	snp	A	ref	C
HLA-C	31271320	1.86932e-06	3.73375e-06	rs116135691	rs28367685	-31438	ref	G	snp	A	ref	G
HLA-C	31271567	6.04654e-19	3.73375e-06	rs114389012	rs7750963	-31685	snp	G	snp	G	ref	A
HLA-C	31271700	7.62127e-10	3.73375e-06	rs115612789	rs9264873	-31818	snp	C	snp	C	ref	T
HLA-C	31272261	6.04654e-19	3.73375e-06	rs115845232	rs6457374	-32379	snp	T	snp	T	ref	C
HLA-C	31272612	6.29626e-15	3.73375e-06	rs116729520	rs6457375	-32730	ref	G	snp	A	ref	G
HLA-C	31273745	9.05838e-11	3.73375e-06	rs116361155	rs3873386	-33863	ref	T	snp	C	ref	T
HLA-C	31274000	9.46456e-11	3.73375e-06	rs114627384	rs7762513	-34118	ref	C	snp	T	ref	C
HLA-C	31274027	2.1332e-10	3.73375e-06	rs116012228	rs1634761	-34145	snp	T	snp	T	ref	C
HLA-C	31274245	3.17695e-09	3.73375e-06	rs115685876	rs6931332	-34363	snp	G	snp	G	ref	A
HLA-C	31282462	2.90736e-07	3.73375e-06	rs116527051	rs3132478	-42580	ref	G	snp	A	snp	A
HLA-C	31296388	3.0193e-06	3.73375e-06	rs114046333	rs114046333	-56506	ref	G	ref	G	snp	C
HLA-C	31297772	2.7929e-09	3.73375e-06	rs114690214	rs9265517	-57890	ref	C	snp	T	snp	T
HLA-C	31298575	9.00017e-12	3.73375e-06	rs114082245	rs76296357	-58693	ref	C	snp	T	ref	C
HLA-C	31299760	1.8886e-08	3.73375e-06	rs115161944	rs9265622	-59878	ref	T	snp	C	snp	C
HLA-C	31300197	2.71575e-06	3.73375e-06	rs115941894	rs9265645	-60315	ref	G	snp	A	snp	A
HLA-C	31300326	3.48192e-06	3.73375e-06	rs116205650	rs9265650	-60444	ref	G	snp	A	snp	A
HLA-C	31300335	8.78949e-07	3.73375e-06	rs114993094	rs9265651	-60453	ref	G	snp	C	snp	C
HLA-C	31304395	1.40193e-13	3.73375e-06	rs115312879	rs1634769	-64513	snp	A	ref	G	ref	G
HLA-C	31306420	2.73496e-06	3.73375e-06	rs115632882	rs1625792	-66538	ref	G	snp	A	snp	A
HLA-C	31306639	2.74905e-06	3.73375e-06	rs140059638	rs1634753	-66757	ref	C	snp	T	snp	T
HLA-C	31308476	2.72892e-06	3.73375e-06	rs115728574	rs2854019	-68594	ref	T	snp	A	snp	A
HLA-C	31308562	2.72892e-06	3.73375e-06	rs115646929	rs2854018	-68680	ref	C	snp	T	snp	T
HLA-C	31308717	2.72892e-06	3.73375e-06	rs115384845	rs402175	-68835	ref	G	snp	A	snp	A
HLA-C	31309662	4.29548e-07	3.73375e-06	rs141209072	rs6929607	-69780	snp	T	ref	G	ref	G
HLA-C	31309785	2.73453e-06	3.73375e-06	rs114123553	rs3132474	-69903	ref	G	snp	A	snp	A
HLA-C	31311203	3.75014e-09	3.73375e-06	rs112160078	rs9265822	-71321	snp	T	ref	C	ref	C
HLA-C	31311213	3.74771e-09	3.73375e-06	rs112331474	rs9265824	-71331	snp	A	ref	T	ref	T
HLA-C	31311376	1.26453e-09	3.73375e-06	rs112102028	rs9265830	-71494	snp	G	ref	A	ref	A
HLA-C	31311449	2.73453e-06	3.73375e-06	rs111456260	rs9265831	-71567	ref	T	snp	A	snp	A
HLA-C	31311912	2.73392e-06	3.73375e-06	rs111314864	rs2394976	-72030	ref	G	snp	T	snp	T
HLA-C	31311950	2.73392e-06	3.73375e-06	rs111662112	rs2256747	-72068	ref	T	snp	C	snp	C
HLA-C	31312020	2.73392e-06	3.73375e-06	rs111910806	rs2256750	-72138	ref	G	snp	A	snp	A
HLA-C	31312259	2.73392e-06	3.73375e-06	rs115751170	rs2844589	-72377	ref	G	snp	A	snp	A
HLA-C	31312326	2.73392e-06	3.73375e-06	rs116628560	rs3134792	-72444	ref	T	snp	G	snp	G
HLA-C	31312492	2.73392e-06	3.73375e-06	rs112809350	rs2854010	-72610	ref	A	snp	G	snp	G
HLA-C	31312607	2.24723e-06	3.73375e-06	rs111315550	rs9265857	-72725	ref	G	snp	C	snp	C
HLA-C	31312656	2.24723e-06	3.73375e-06	rs111734522	rs2394978	-72774	ref	C	snp	T	snp	T
HLA-C	31312729	2.73392e-06	3.73375e-06	rs111552825	rs2394979	-72847	ref	G	snp	A	snp	A
HLA-C	31312941	2.73392e-06	3.73375e-06	rs114528009	rs2394980	-73059	ref	C	snp	T	snp	T
HLA-C	31313029	2.73392e-06	3.73375e-06	rs116509918	rs2394981	-73147	ref	G	snp	T	snp	T
HLA-C	31313221	2.73392e-06	3.73375e-06	rs115086173	rs9265886	-73339	ref	A	snp	C	snp	C
HLA-C	31313367	2.73392e-06	3.73375e-06	rs111413053	rs7450305	-73485	ref	T	snp	C	snp	C
HLA-C	31313677	2.73392e-06	3.73375e-06	rs112900019	rs9265908	-73795	ref	C	snp	T	snp	T
HLA-C	31313733	2.40267e-07	3.73375e-06	rs112940434	rs9265912	-73851	snp	C	ref	T	ref	T
HLA-C	31314274	2.73392e-06	3.73375e-06	rs112448553	rs7749555	-74392	ref	A	snp	G	snp	G
HLA-C	31314866	1.87382e-09	3.73375e-06	rs116623423	rs5021845	-74984	snp	T	ref	C	ref	C
HLA-C	31314938	2.73392e-06	3.73375e-06	rs113458002	rs9265937	-75056	ref	C	snp	T	snp	T
HLA-C	31314969	1.87382e-09	3.73375e-06	rs113672321	rs9391720	-75087	snp	A	ref	G	ref	G
HLA-C	31315003	1.87382e-09	3.73375e-06	rs114299193	rs28771421	-75121	snp	T	ref	C	ref	C
HLA-C	31315005	2.73392e-06	3.73375e-06	rs116480141	rs9265938	-75123	ref	C	snp	T	snp	T
HLA-C	31315027	2.73392e-06	3.73375e-06	rs116163362	rs9265939	-75145	ref	A	snp	G	snp	G
HLA-C	31315033	8.03452e-16	3.73375e-06	rs114479369	rs9265940	-75151	snp	A	ref	G	ref	G
HLA-C	31315058	2.73392e-06	3.73375e-06	rs116573227	rs9265942	-75176	ref	C	snp	G	snp	G
HLA-C	31315193	2.73392e-06	3.73375e-06	rs115101993	rs9265948	-75311	ref	C	snp	T	snp	T
HLA-C	31315220	3.67794e-09	3.73375e-06	rs112283491	rs28771425	-75338	snp	C	ref	A	ref	A
HLA-C	31315339	2.73392e-06	3.73375e-06	rs113186125	rs9265954	-75457	ref	C	snp	T	snp	T
HLA-C	31315501	7.77629e-16	3.73375e-06	rs113215453	rs9265961	-75619	snp	G	ref	A	ref	A
HLA-C	31315618	2.73392e-06	3.73375e-06	rs115868769	rs9265964	-75736	ref	A	snp	G	snp	G
HLA-C	31315629	2.73392e-06	3.73375e-06	rs115423881	rs9265965	-75747	ref	T	snp	C	snp	C
HLA-C	31315649	2.73392e-06	3.73375e-06	rs116656248	rs9265967	-75767	ref	G	snp	T	snp	T
HLA-C	31315663	2.73392e-06	3.73375e-06	rs114404457	rs9265968	-75781	ref	A	snp	T	snp	T
HLA-C	31315706	1.15357e-07	3.73375e-06	rs116828356	rs9265969	-75824	ref	G	snp	A	snp	A
HLA-C	31315729	1.8725e-09	3.73375e-06	rs114371786	rs2523623	-75847	snp	C	ref	T	ref	T
HLA-C	31315792	2.73392e-06	3.73375e-06	rs116030434	rs9265971	-75910	ref	T	snp	C	snp	C
HLA-C	31315805	2.73392e-06	3.73375e-06	rs114537604	rs9265972	-75923	ref	G	snp	C	snp	C
HLA-C	31315861	2.73392e-06	3.73375e-06	rs115440972	rs9265973	-75979	ref	G	snp	A	snp	A
HLA-C	31315879	2.73392e-06	3.73375e-06	rs114255382	rs9265974	-75997	ref	T	snp	G	snp	G
HLA-C	31315933	2.73392e-06	3.73375e-06	rs115691630	rs9265976	-76051	ref	A	snp	G	snp	G
HLA-C	31316044	2.73392e-06	3.73375e-06	rs114438551	rs9265979	-76162	ref	C	snp	T	snp	T
HLA-C	31316080	2.59546e-06	3.73375e-06	rs115924783	rs9265982	-76198	ref	C	snp	T	snp	T
HLA-C	31316234	2.73392e-06	3.73375e-06	rs115871695	rs9265985	-76352	ref	A	snp	C	snp	C
HLA-C	31316448	2.73392e-06	3.73375e-06	rs114397575	rs9265990	-76566	ref	T	snp	A	snp	A
HLA-C	31316520	2.73392e-06	3.73375e-06	rs115724794	rs9265993	-76638	ref	G	snp	A	snp	A
HLA-C	31316613	2.73392e-06	3.73375e-06	rs116684188	rs9265998	-76731	ref	G	snp	A	snp	A
HLA-C	31317063	2.73392e-06	3.73375e-06	rs114659560	rs3016017	-77181	ref	A	snp	G	snp	G
HLA-C	31317065	2.73392e-06	3.73375e-06	rs115377772	rs2923007	-77183	ref	T	snp	C	snp	C
HLA-C	31318308	2.73392e-06	3.73375e-06	rs114696995	rs2596510	-78426	ref	G	snp	T	snp	T
HLA-C	31318432	2.73392e-06	3.73375e-06	rs116388453	rs2596508	-78550	ref	T	snp	C	snp	C
HLA-C	31318621	5.15217e-08	3.73375e-06	rs114247144	rs9266042	-78739	ref	T	snp	A	ref	T
HLA-C	31318630	3.51606e-18	3.73375e-06	rs114894645	rs9266043	-78748	snp	G	snp	G	ref	A
HLA-C	31318705	7.79858e-08	3.73375e-06	rs115350352	rs2854002	-78823	ref	A	ref	A	snp	G
HLA-C	31318785	1.39181e-06	3.73375e-06	rs114910774	rs2596505	-78903	ref	C	ref	C	snp	T
HLA-C	31318933	5.25498e-08	3.73375e-06	rs115695027	rs4992474	-79051	ref	T	snp	G	ref	T
HLA-C	31319007	5.41089e-08	3.73375e-06	rs116730944	rs4992477	-79125	ref	C	snp	T	ref	C
HLA-C	31319029	7.32573e-08	3.73375e-06	rs114866905	rs2596504	-79147	ref	C	ref	C	snp	T
HLA-C	31319079	4.66282e-08	3.73375e-06	rs116259315	rs73728881	-79197	ref	C	snp	T	ref	C
HLA-C	31319080	4.63667e-08	3.73375e-06	rs116571699	rs9266052	-79198	ref	C	snp	T	ref	C
HLA-C	31319102	4.60599e-08	3.73375e-06	rs113441998	rs9266053	-79220	ref	C	snp	G	ref	C
HLA-C	31319109	4.60139e-08	3.73375e-06	rs111562651	rs9266054	-79227	ref	A	snp	G	ref	A
HLA-C	31319176	3.75556e-18	3.73375e-06	rs112401109	rs9266057	-79294	snp	T	snp	T	ref	G
HLA-C	31319215	8.64745e-08	3.73375e-06	rs116645347	rs2507995	-79333	ref	G	ref	G	snp	C
HLA-C	31319226	8.17366e-08	3.73375e-06	rs116427960	rs2442729	-79344	ref	C	ref	C	snp	T
HLA-C	31319391	1.54962e-10	3.73375e-06	rs115160668	rs9266063	-79509	ref	A	snp	C	ref	A
HLA-C	31319478	7.54927e-08	3.73375e-06	rs113762351	rs9266065	-79596	ref	A	snp	G	snp	G
HLA-C	31319525	1.50045e-07	3.73375e-06	rs112981421	rs9266066	-79643	ref	C	ref	C	snp	T
HLA-C	31319618	1.49938e-07	3.73375e-06	rs111300181	rs9266070	-79736	ref	T	ref	T	snp	A
HLA-C	31319620	1.09059e-07	3.73375e-06	rs112026421	rs9266071	-79738	snp	T	snp	T	ref	C
HLA-C	31319667	1.22994e-07	3.73375e-06	rs2442727	rs2442727	-79785	ref	G	ref	G	snp	A
HLA-C	31324829	3.40563e-08	3.73375e-06	rs9266196	rs9266196	-84947	snp	C	snp	C	ref	G
HLA-C	31324830	8.10558e-09	3.73375e-06	rs9266197	rs9266197	-84948	snp	A	snp	A	ref	G
HLA-C	31324931	6.56248e-09	3.73375e-06	rs9266206	rs9266206	-85049	snp	C	snp	C	ref	A
HLA-C	31325049	2.80887e-09	3.73375e-06	chr6_31325049	rs9266214	-85167	snp	A	snp	A	ref	G
HLA-C	31325092	2.84986e-09	3.73375e-06	rs9266217	rs9266217	-85210	snp	G	snp	G	ref	A
HLA-C	31325380	5.94149e-09	3.73375e-06	rs9266231	rs9266231	-85498	snp	T	snp	T	ref	C
HLA-C	31325424	5.94149e-09	3.73375e-06	rs9266232	rs9266232	-85542	snp	T	snp	T	ref	G
HLA-C	31325430	2.49613e-06	3.73375e-06	rs9266233	rs9266233	-85548	snp	A	snp	A	ref	G
HLA-C	31325620	8.6989e-09	3.73375e-06	rs9266242	rs9266242	-85738	snp	C	snp	C	ref	T
HLA-C	31325623	8.71088e-09	3.73375e-06	rs9266243	rs9266243	-85741	snp	C	snp	C	ref	T
HLA-C	31325692	7.0172e-11	3.73375e-06	rs9266244	rs9266244	-85810	snp	A	snp	A	ref	G
HLA-C	31325702	7.04016e-11	3.73375e-06	rs9266245	rs9266245	-85820	snp	G	snp	G	ref	A
HLA-C	31325932	7.36067e-11	3.73375e-06	rs9266262	rs9266262	-86050	snp	A	snp	A	ref	G
HLA-C	31326324	4.29723e-07	3.73375e-06	rs149248545	rs2596475	-86442	snp	T	snp	T	ref	C
HLA-C	31326618	3.69188e-08	3.73375e-06	rs2523595	rs2523595	-86736	snp	A	snp	A	ref	G
HLA-C	31326629	3.76728e-08	3.73375e-06	rs2523594	rs2523594	-86747	snp	T	snp	T	ref	C
HLA-C	31326920	3.76728e-08	3.73375e-06	rs2395475	rs2395475	-87038	snp	A	snp	A	ref	G
HLA-C	31328092	4.21283e-11	3.73375e-06	rs2523582	rs2523582	-88210	snp	G	snp	G	ref	A
HLA-C	31328542	4.05181e-11	3.73375e-06	rs2523578	rs2523578	-88660	snp	A	snp	A	ref	G
HLA-C	31351522	7.4637e-07	3.73375e-06	rs114291394	rs3020582	-111640	snp	C	snp	C	ref	A
HLA-C	31410521	1.94316e-06	3.73375e-06	rs115105023	rs3093958	-170639	ref	A	ref	A	snp	G
HLA-C	31430752	2.04397e-06	3.73375e-06	rs114960653	rs3132090	-190870	ref	G	ref	G	snp	A
HLA-C	31434621	1.9322e-06	3.73375e-06	rs115902351	rs3131618	-194739	ref	A	ref	A	snp	G
HLA-C	31482097	1.94387e-06	3.73375e-06	rs116122940	rs3130612	-242215	ref	T	ref	T	snp	G
HLA-C	31745464	3.17549e-06	3.73375e-06	rs115200193	rs3130491	-505582	ref	G	ref	G	snp	A
HLA-C	31749142	3.17316e-06	3.73375e-06	rs115392083	rs915652	-509260	ref	G	ref	G	snp	A
HLA-C	31805913	3.18135e-06	3.73375e-06	rs114575504	rs3130478	-566031	ref	C	ref	C	snp	T
HLA-C	31807540	3.17628e-06	3.73375e-06	rs114837463	rs3130679	-567658	ref	A	ref	A	snp	G
HLA-C	32014828	2.54128e-06	3.73375e-06	rs433061	rs433061	-774946	ref	G	ref	G	snp	A
HLA-C	32029205	3.17549e-06	3.73375e-06	rs1150757	rs1150757	-789323	ref	G	ref	G	snp	A
HLA-C	32035694	3.25591e-06	3.73375e-06	rs144433536	rs1150756	-795812	ref	C	ref	C	snp	T
HLA-C	32059867	3.09124e-06	3.73375e-06	rs1150753	rs1150753	-819985	ref	A	ref	A	snp	G
HLA-C	32064726	3.17549e-06	3.73375e-06	rs1150752	rs1150752	-824844	ref	T	ref	T	snp	C
HLA-C	32080191	3.17549e-06	3.73375e-06	rs1269852	rs1269852	-840309	ref	G	ref	G	snp	C
HLA-C	32096001	3.17549e-06	3.73375e-06	rs116300399	rs3130288	-856119	ref	C	ref	C	snp	A
HLA-C	32194630	3.18569e-06	3.73375e-06	rs114396212	rs3096690	-954748	ref	G	ref	G	snp	C
HLA-C	32218120	3.17549e-06	3.73375e-06	rs139865833	rs529729079	-978238	ref	G	ref	G	snp	A
HLA-C	32219898	3.17549e-06	3.73375e-06	rs115894431	rs558281186	-980016	ref	G	ref	G	snp	A
HLA-C	32226481	3.17549e-06	3.73375e-06	rs149131618	rs9268026	-986599	ref	A	ref	A	snp	G
HLA-C	32230256	3.17549e-06	3.73375e-06	rs115157812	rs3132971	-990374	ref	T	ref	T	snp	G

## Sheet: HLA-DPA1
Gene Name	SNP Position	P value	adj. p-value	SNP ID 1kg project	rs id dbSNP142	tss Distance	A2-B46-DR9 varType	A2-B46-DR9 Allele	A33-B58-DR3 varType	A33-B58-DR3 Allele	A1-B8-DR3 varType	A1-B8-DR3 Allele
HLA-DPA1	33025174	1.80643e-14	1.6246e-06	rs114211943	rs9380335	16375	snp	G	ref	C	ref	C
HLA-DPA1	33025671	9.95658e-15	1.6246e-06	rs115320733	rs4604307	15878	snp	G	ref	C	ref	C
HLA-DPA1	33026084	9.82027e-15	1.6246e-06	rs116669206	rs7742205	15465	snp	A	ref	G	ref	G
HLA-DPA1	33026087	9.82027e-15	1.6246e-06	rs116519092	rs7741912	15462	snp	G	ref	C	ref	C
HLA-DPA1	33026316	9.82027e-15	1.6246e-06	rs115028475	rs2395310	15233	snp	T	ref	C	ref	C
HLA-DPA1	33026423	9.82027e-15	1.6246e-06	rs114531325	rs73415237	15126	snp	T	ref	C	ref	C
HLA-DPA1	33026517	9.78351e-15	1.6246e-06	rs115997647	rs67632751	15032	snp	T	ref	C	ref	C
HLA-DPA1	33026524	9.72894e-15	1.6246e-06	rs116287528	rs73415240	15025	snp	C	ref	T	ref	T
HLA-DPA1	33026540	9.72894e-15	1.6246e-06	rs114055112	rs72873917	15009	snp	A	ref	G	ref	G
HLA-DPA1	33026553	9.72894e-15	1.6246e-06	rs116831804	rs34937821	14996	snp	A	ref	G	ref	G
HLA-DPA1	33026604	9.82027e-15	1.6246e-06	rs115889469	rs34687999	14945	snp	T	ref	C	ref	C
HLA-DPA1	33026606	9.82027e-15	1.6246e-06	rs115060883	rs35593095	14943	snp	G	ref	A	ref	A
HLA-DPA1	33029205	9.73454e-15	1.6246e-06	rs114348357	rs73415247	12344	snp	T	ref	C	ref	C
HLA-DPA1	33029599	9.46527e-15	1.6246e-06	rs116686328	rs59342333	11950	snp	A	ref	G	ref	G
HLA-DPA1	33029687	9.5629e-15	1.6246e-06	rs114069180	rs73738024	11862	snp	C	ref	T	ref	T
HLA-DPA1	33029690	9.5629e-15	1.6246e-06	rs114430594	rs73738027	11859	snp	T	ref	C	ref	C
HLA-DPA1	33029729	1.18293e-13	1.6246e-06	rs114377982	rs6923131	11820	snp	A	ref	G	ref	G
HLA-DPA1	33029775	7.77628e-14	1.6246e-06	rs115884113	rs72873934	11774	snp	G	ref	A	ref	A
HLA-DPA1	33029776	7.57446e-14	1.6246e-06	rs116306683	rs72873935	11773	snp	C	ref	G	ref	G
HLA-DPA1	33029827	9.89671e-15	1.6246e-06	rs116689886	rs55950816	11722	snp	C	ref	G	ref	G
HLA-DPA1	33029937	9.89671e-15	1.6246e-06	rs116690489	rs55763051	11612	snp	T	ref	C	ref	C
HLA-DPA1	33030875	8.66781e-15	1.6246e-06	rs115939339	rs72873939	10674	snp	G	ref	A	ref	A
HLA-DPA1	33030883	8.66781e-15	1.6246e-06	rs116231912	rs72873941	10666	snp	T	ref	C	ref	C
HLA-DPA1	33031103	1.21367e-15	1.6246e-06	rs116545111	rs67510472	10446	snp	G	ref	A	ref	A
HLA-DPA1	33031198	8.30203e-15	1.6246e-06	rs114538694	rs113474747	10351	snp	C	ref	T	ref	T
HLA-DPA1	33031287	1.14822e-11	1.6246e-06	rs149303805	rs9469326	10262	snp	G	ref	T	ref	T
HLA-DPA1	33031315	2.49496e-14	1.6246e-06	rs114448960	rs73415265	10234	snp	C	ref	T	ref	T
HLA-DPA1	33031406	7.60913e-13	1.6246e-06	rs115098652	rs112051508	10143	snp	G	ref	A	ref	A
HLA-DPA1	33031417	4.76144e-12	1.6246e-06	rs114626190	rs113281050	10132	snp	T	ref	A	ref	A
HLA-DPA1	33031467	6.44779e-13	1.6246e-06	rs116733694	rs116733694	10082	snp	G	ref	A	ref	A
HLA-DPA1	33031468	1.24639e-08	1.6246e-06	rs114279792	rs9469327	10081	snp	T	ref	C	ref	C
HLA-DPA1	33031677	1.49809e-14	1.6246e-06	rs114987986	rs35953215	9872	snp	A	ref	G	ref	G
HLA-DPA1	33031691	1.50012e-14	1.6246e-06	rs116230747	rs34740152	9858	snp	C	ref	G	ref	G
HLA-DPA1	33032159	1.03636e-14	1.6246e-06	rs114873240	rs17220913	9390	snp	C	ref	A	ref	A
HLA-DPA1	33032174	1.03636e-14	1.6246e-06	rs115768406	rs17214512	9375	snp	G	ref	A	ref	A
HLA-DPA1	33032188	9.82027e-15	1.6246e-06	rs115771088	rs17214519	9361	snp	A	ref	G	ref	G
HLA-DPA1	33032206	1.03636e-14	1.6246e-06	rs115039414	rs17214526	9343	snp	C	ref	T	ref	T
HLA-DPA1	33032272	1.04366e-14	1.6246e-06	rs116717442	rs17214533	9277	snp	T	ref	C	ref	C
HLA-DPA1	33032277	1.04381e-14	1.6246e-06	rs114307898	rs17214540	9272	snp	G	ref	A	ref	A
HLA-DPA1	33032347	9.54961e-15	1.6246e-06	rs114939328	rs17220927	9202	snp	G	ref	T	ref	T
HLA-DPA1	33032430	9.42931e-15	1.6246e-06	rs114859249	rs17214555	9119	snp	C	ref	A	ref	A
HLA-DPA1	33032663	1.00471e-14	1.6246e-06	rs116108687	rs17220968	8886	snp	A	ref	G	ref	G
HLA-DPA1	33032668	1.00471e-14	1.6246e-06	rs114615156	rs17214573	8881	snp	G	ref	A	ref	A
HLA-DPA1	33032692	1.00471e-14	1.6246e-06	rs114913099	rs17214580	8857	snp	T	ref	C	ref	C
HLA-DPA1	33032698	1.00471e-14	1.6246e-06	rs116657559	rs17214587	8851	snp	T	ref	G	ref	G
HLA-DPA1	33032703	9.82027e-15	1.6246e-06	rs114766478	rs17214594	8846	snp	T	ref	C	ref	C
HLA-DPA1	33032822	9.82027e-15	1.6246e-06	rs114025444	rs1042926	8727	snp	A	ref	G	ref	G
HLA-DPA1	33032831	9.82027e-15	1.6246e-06	rs114662916	rs1042920	8718	snp	A	ref	G	ref	G
HLA-DPA1	33032865	9.82027e-15	1.6246e-06	rs114181663	rs1042901	8684	snp	C	ref	A	ref	A
HLA-DPA1	33032905	9.82027e-15	1.6246e-06	rs116258000	rs1042872	8644	snp	C	ref	T	ref	T
HLA-DPA1	33032968	9.82027e-15	1.6246e-06	rs114311974	rs8486	8581	snp	A	ref	G	ref	G
HLA-DPA1	33033022	9.82027e-15	1.6246e-06	rs116047128	rs3077	8527	snp	G	ref	A	ref	A
HLA-DPA1	33033055	9.82027e-15	1.6246e-06	rs114841893	rs1042688	8494	snp	T	ref	A	ref	A
HLA-DPA1	33033058	9.82027e-15	1.6246e-06	rs116660207	rs3211475	8491	snp	C	ref	T	ref	T
HLA-DPA1	33033170	9.89022e-15	1.6246e-06	rs116344226	rs36030612	8379	snp	C	ref	T	ref	T
HLA-DPA1	33033235	9.82027e-15	1.6246e-06	rs115214595	rs34742617	8314	snp	C	ref	G	ref	G
HLA-DPA1	33033266	6.68225e-13	1.6246e-06	rs116744469	rs72867687	8283	snp	A	ref	T	ref	T
HLA-DPA1	33033267	6.91296e-13	1.6246e-06	rs114417021	rs72867689	8282	snp	A	ref	G	ref	G
HLA-DPA1	33033287	9.82027e-15	1.6246e-06	rs115877819	rs67597807	8262	snp	C	ref	G	ref	G
HLA-DPA1	33033351	2.20676e-13	1.6246e-06	rs115240491	rs7751953	8198	snp	T	ref	G	ref	G
HLA-DPA1	33033357	9.82027e-15	1.6246e-06	rs116817204	rs72500558	8192	snp	G	ref	C	ref	C
HLA-DPA1	33033388	9.82027e-15	1.6246e-06	rs114409513	rs67476218	8161	snp	C	ref	A	ref	A
HLA-DPA1	33033390	9.82027e-15	1.6246e-06	rs115504820	rs67786321	8159	snp	T	ref	A	ref	A
HLA-DPA1	33033484	9.82027e-15	1.6246e-06	rs116512952	rs67640541	8065	snp	T	ref	C	ref	C
HLA-DPA1	33033494	9.82027e-15	1.6246e-06	rs114700485	rs72500559	8055	snp	G	ref	C	ref	C
HLA-DPA1	33033507	9.82027e-15	1.6246e-06	rs114214553	rs73739618	8042	snp	T	ref	C	ref	C
HLA-DPA1	33033520	9.82027e-15	1.6246e-06	rs115261015	rs72867692	8029	snp	A	ref	T	ref	T
HLA-DPA1	33033630	9.82027e-15	1.6246e-06	rs116756871	rs67733930	7919	snp	T	ref	C	ref	C
HLA-DPA1	33033639	9.82027e-15	1.6246e-06	rs114866421	rs73400009	7910	snp	A	ref	G	ref	G
HLA-DPA1	33033787	9.90304e-15	1.6246e-06	rs116516255	rs66696871	7762	snp	C	ref	T	ref	T
HLA-DPA1	33033791	9.90304e-15	1.6246e-06	rs115874768	rs68085274	7758	snp	T	ref	C	ref	C
HLA-DPA1	33033849	9.78507e-15	1.6246e-06	rs115576446	rs68148632	7700	snp	C	ref	T	ref	T
HLA-DPA1	33033894	9.83285e-15	1.6246e-06	rs114716019	rs68076625	7655	snp	T	ref	C	ref	C
HLA-DPA1	33033952	9.83285e-15	1.6246e-06	rs116371244	rs67530640	7597	snp	G	ref	C	ref	C
HLA-DPA1	33033961	9.83285e-15	1.6246e-06	rs115760308	rs66967466	7588	snp	T	ref	G	ref	G
HLA-DPA1	33034007	9.82027e-15	1.6246e-06	rs115035211	rs67247679	7542	snp	C	ref	T	ref	T
HLA-DPA1	33034076	9.82027e-15	1.6246e-06	rs115879511	rs68172213	7473	snp	T	ref	C	ref	C
HLA-DPA1	33034079	9.82027e-15	1.6246e-06	rs116201424	rs68141899	7470	snp	G	ref	A	ref	A
HLA-DPA1	33034113	2.04638e-14	1.6246e-06	rs115014444	rs6899851	7436	snp	C	ref	T	ref	T
HLA-DPA1	33034120	9.82027e-15	1.6246e-06	rs114721650	rs76589166	7429	snp	T	ref	C	ref	C
HLA-DPA1	33034177	2.20676e-13	1.6246e-06	rs114213276	rs6919972	7372	snp	G	ref	A	ref	A
HLA-DPA1	33034223	9.82027e-15	1.6246e-06	rs114857469	rs67252575	7326	snp	A	ref	G	ref	G
HLA-DPA1	33034240	9.82027e-15	1.6246e-06	rs114505458	rs72867694	7309	snp	C	ref	A	ref	A
HLA-DPA1	33034399	2.22596e-13	1.6246e-06	rs114199772	rs6920457	7150	snp	A	ref	C	ref	C
HLA-DPA1	33034404	9.91328e-15	1.6246e-06	rs116458532	rs72867696	7145	snp	A	ref	G	ref	G
HLA-DPA1	33034421	4.42342e-13	1.6246e-06	rs115763111	rs35835875	7128	snp	G	ref	A	ref	A
HLA-DPA1	33034507	8.20395e-13	1.6246e-06	rs115662265	rs35683320	7042	snp	A	ref	G	ref	G
HLA-DPA1	33034518	4.39996e-13	1.6246e-06	rs116684342	rs66811558	7031	snp	A	ref	G	ref	G
HLA-DPA1	33034530	4.39996e-13	1.6246e-06	rs114505980	rs67106216	7019	snp	G	ref	A	ref	A
HLA-DPA1	33034577	4.38529e-13	1.6246e-06	rs116542824	rs34596699	6972	snp	T	ref	C	ref	C
HLA-DPA1	33034699	4.50873e-13	1.6246e-06	rs115354528	rs36050357	6850	snp	T	ref	A	ref	A
HLA-DPA1	33034702	4.50873e-13	1.6246e-06	rs116047253	rs35877170	6847	snp	G	ref	C	ref	C
HLA-DPA1	33034745	4.22956e-14	1.6246e-06	rs115765574	rs73739632	6804	snp	C	ref	T	ref	T
HLA-DPA1	33034746	1.99844e-14	1.6246e-06	rs116019428	rs73739633	6803	snp	A	ref	T	ref	T
HLA-DPA1	33034785	2.20676e-13	1.6246e-06	rs114808855	rs9469331	6764	snp	A	ref	G	ref	G
HLA-DPA1	33034930	4.26897e-14	1.6246e-06	rs115050691	rs72867701	6619	snp	G	ref	A	ref	A
HLA-DPA1	33034931	4.26897e-14	1.6246e-06	rs116487412	rs116487412	6618	snp	G	ref	A	ref	A
HLA-DPA1	33034956	9.91328e-15	1.6246e-06	rs116271556	rs72870103	6593	snp	A	ref	G	ref	G
HLA-DPA1	33034992	2.07905e-13	1.6246e-06	rs115586819	rs9469334	6557	snp	C	ref	A	ref	A
HLA-DPA1	33035020	1.00996e-14	1.6246e-06	rs116713787	rs73400033	6529	snp	A	ref	C	ref	C
HLA-DPA1	33035134	3.81216e-13	1.6246e-06	rs115242443	rs72870105	6415	snp	G	ref	A	ref	A
HLA-DPA1	33035143	5.38115e-13	1.6246e-06	rs114887705	rs79229871	6406	snp	C	ref	G	ref	G
HLA-DPA1	33035272	5.37673e-13	1.6246e-06	rs116101195	rs73400034	6277	snp	G	ref	A	ref	A
HLA-DPA1	33035288	7.87295e-12	1.6246e-06	rs115770992	rs115770992	6261	snp	G	ref	T	ref	T
HLA-DPA1	33035330	9.82907e-13	1.6246e-06	rs115714567	rs72870107	6219	snp	A	ref	G	ref	G
HLA-DPA1	33035436	9.91328e-15	1.6246e-06	rs115399739	rs66717880	6113	snp	A	ref	G	ref	G
HLA-DPA1	33035513	1.73904e-14	1.6246e-06	rs114619293	rs1054031	6036	snp	G	ref	C	ref	C
HLA-DPA1	33035514	1.73904e-14	1.6246e-06	rs116573452	rs1054030	6035	snp	G	ref	A	ref	A
HLA-DPA1	33035518	4.19492e-15	1.6246e-06	rs115447191	rs1054026	6031	snp	C	ref	G	ref	G
HLA-DPA1	33035829	1.01075e-14	1.6246e-06	rs114912283	rs59419782	5720	snp	C	ref	T	ref	T
HLA-DPA1	33035845	1.01075e-14	1.6246e-06	rs115415207	rs73400043	5704	snp	A	ref	G	ref	G
HLA-DPA1	33035855	1.01075e-14	1.6246e-06	rs115255503	rs72870109	5694	snp	A	ref	T	ref	T
HLA-DPA1	33035877	2.20676e-13	1.6246e-06	rs115693065	rs9469341	5672	snp	G	ref	A	ref	A
HLA-DPA1	33035887	9.82027e-15	1.6246e-06	rs114420400	rs72870110	5662	snp	C	ref	G	ref	G
HLA-DPA1	33035925	9.82027e-15	1.6246e-06	rs116398066	rs1062658	5624	snp	T	ref	A	ref	A
HLA-DPA1	33035969	2.20676e-13	1.6246e-06	rs115815701	rs3179779	5580	snp	G	ref	A	ref	A
HLA-DPA1	33035974	1.23977e-14	1.6246e-06	rs116259312	rs3179778	5575	snp	G	ref	A	ref	A
HLA-DPA1	33035980	1.24058e-14	1.6246e-06	rs114357758	rs3180557	5569	snp	A	ref	T	ref	T
HLA-DPA1	33036003	9.86703e-15	1.6246e-06	rs114852189	rs3179776	5546	snp	C	ref	G	ref	G
HLA-DPA1	33036085	9.82027e-15	1.6246e-06	rs115512814	rs67818943	5464	snp	G	ref	C	ref	C
HLA-DPA1	33036116	9.82027e-15	1.6246e-06	rs114382269	rs3180555	5433	snp	G	ref	T	ref	T
HLA-DPA1	33036177	2.20676e-13	1.6246e-06	rs116341739	rs3180554	5372	snp	G	ref	A	ref	A
HLA-DPA1	33036210	2.20676e-13	1.6246e-06	rs115697889	rs3180553	5339	snp	T	ref	G	ref	G
HLA-DPA1	33036233	9.82027e-15	1.6246e-06	rs116102701	rs67516795	5316	snp	G	ref	A	ref	A
HLA-DPA1	33036242	9.82027e-15	1.6246e-06	rs114609938	rs67476989	5307	snp	C	ref	T	ref	T
HLA-DPA1	33036312	9.82027e-15	1.6246e-06	rs114841510	rs72879609	5237	snp	G	ref	A	ref	A
HLA-DPA1	33036388	9.82027e-15	1.6246e-06	rs115315602	rs68071176	5161	snp	T	ref	C	ref	C
HLA-DPA1	33036394	9.82027e-15	1.6246e-06	rs115765369	rs73400048	5155	snp	A	ref	G	ref	G
HLA-DPA1	33036505	2.20676e-13	1.6246e-06	rs116257952	rs1042434	5044	snp	C	ref	G	ref	G
HLA-DPA1	33036617	9.82027e-15	1.6246e-06	rs115504766	rs34370305	4932	snp	T	ref	C	ref	C
HLA-DPA1	33036630	2.09707e-14	1.6246e-06	rs114881201	rs73739662	4919	snp	T	ref	G	ref	G
HLA-DPA1	33036631	2.09707e-14	1.6246e-06	rs115776286	rs73739663	4918	snp	C	ref	A	ref	A
HLA-DPA1	33036708	2.09707e-14	1.6246e-06	rs116044065	rs77350016	4841	snp	T	ref	C	ref	C
HLA-DPA1	33036709	2.09707e-14	1.6246e-06	rs114839492	rs77981473	4840	snp	G	ref	A	ref	A
HLA-DPA1	33036717	9.82027e-15	1.6246e-06	rs115563059	rs35947638	4832	snp	G	ref	C	ref	C
HLA-DPA1	33036951	9.92684e-15	1.6246e-06	rs115704503	rs2308930	4598	snp	G	ref	A	ref	A
HLA-DPA1	33036959	9.82027e-15	1.6246e-06	rs116200742	rs2308929	4590	snp	A	ref	G	ref	G
HLA-DPA1	33036971	9.82027e-15	1.6246e-06	rs114397850	rs2308928	4578	snp	T	ref	C	ref	C
HLA-DPA1	33037080	9.87021e-15	1.6246e-06	rs114702614	rs73739671	4469	snp	A	ref	G	ref	G
HLA-DPA1	33037082	9.82027e-15	1.6246e-06	rs114525450	rs34140193	4467	snp	G	ref	A	ref	A
HLA-DPA1	33037142	9.82027e-15	1.6246e-06	rs115871636	rs67201607	4407	snp	G	ref	A	ref	A
HLA-DPA1	33037187	6.72434e-13	1.6246e-06	rs114516265	rs3830066	4362	snp	G	ref	C	ref	C
HLA-DPA1	33037265	9.82027e-15	1.6246e-06	rs115811196	rs36081724	4284	snp	A	ref	C	ref	C
HLA-DPA1	33037279	9.06265e-15	1.6246e-06	rs114870604	rs34562515	4270	snp	G	ref	A	ref	A
HLA-DPA1	33037294	1.35519e-14	1.6246e-06	rs115768631	rs34606334	4255	snp	C	ref	T	ref	T
HLA-DPA1	33037304	7.90539e-15	1.6246e-06	rs116826956	rs34682523	4245	snp	T	ref	G	ref	G
HLA-DPA1	33037419	4.56459e-15	1.6246e-06	rs116036234	rs1126543	4130	snp	A	ref	G	ref	G
HLA-DPA1	33037424	4.47512e-15	1.6246e-06	rs114535226	rs1126542	4125	snp	C	ref	T	ref	T
HLA-DPA1	33037522	2.24902e-15	1.6246e-06	rs114025661	rs1042178	4027	snp	C	ref	T	ref	T
HLA-DPA1	33037579	4.7988e-15	1.6246e-06	rs114101076	rs2308912	3970	snp	T	ref	A	ref	A
HLA-DPA1	33037580	4.7988e-15	1.6246e-06	rs115020570	rs2308911	3969	snp	G	ref	T	ref	T
HLA-DPA1	33037626	5.8572e-10	1.6246e-06	rs114123941	rs1042174	3923	snp	G	ref	C	ref	C
HLA-DPA1	33037675	3.5192e-12	1.6246e-06	rs114313264	rs10214910	3874	snp	A	ref	C	ref	C
HLA-DPA1	33037768	2.80557e-15	1.6246e-06	rs115867762	rs67984906	3781	snp	A	ref	G	ref	G
HLA-DPA1	33037866	1.24507e-08	1.6246e-06	rs115336552	rs73739675	3683	snp	G	ref	A	ref	A
HLA-DPA1	33037878	5.58008e-09	1.6246e-06	rs115779188	rs73739677	3671	snp	A	ref	G	ref	G
HLA-DPA1	33037891	5.58008e-09	1.6246e-06	rs116378027	rs72879614	3658	snp	T	ref	C	ref	C
HLA-DPA1	33037991	2.95553e-15	1.6246e-06	rs116597648	rs67325643	3558	snp	G	ref	C	ref	C
HLA-DPA1	33038052	4.84638e-15	1.6246e-06	rs116696897	rs73739681	3497	snp	T	ref	C	ref	C
HLA-DPA1	33038053	4.84638e-15	1.6246e-06	rs116082819	rs73739682	3496	snp	T	ref	C	ref	C
HLA-DPA1	33038144	4.46369e-15	1.6246e-06	rs115002929	rs67408707	3405	snp	T	ref	C	ref	C
HLA-DPA1	33038167	4.46369e-15	1.6246e-06	rs115714626	rs56772034	3382	snp	A	ref	C	ref	C
HLA-DPA1	33038178	4.45439e-15	1.6246e-06	rs114435069	rs58510921	3371	snp	T	ref	A	ref	A
HLA-DPA1	33038187	4.45439e-15	1.6246e-06	rs116604900	rs59964828	3362	snp	C	ref	T	ref	T
HLA-DPA1	33038223	4.47633e-15	1.6246e-06	rs115778668	rs73739700	3326	snp	G	ref	A	ref	A
HLA-DPA1	33038229	4.48332e-15	1.6246e-06	rs115508585	rs59416939	3320	snp	T	ref	G	ref	G
HLA-DPA1	33038237	4.48332e-15	1.6246e-06	rs115587006	rs72879618	3312	snp	G	ref	A	ref	A
HLA-DPA1	33038322	2.24902e-15	1.6246e-06	rs114811226	rs67463587	3227	snp	T	ref	G	ref	G
HLA-DPA1	33038369	2.24902e-15	1.6246e-06	rs116629007	rs2301224	3180	snp	A	ref	C	ref	C
HLA-DPA1	33038766	1.25217e-14	1.6246e-06	rs115760825	rs2301220	2783	snp	T	ref	C	ref	C
HLA-DPA1	33038830	1.25217e-14	1.6246e-06	rs115106824	rs73400085	2719	snp	T	ref	C	ref	C
HLA-DPA1	33038850	1.25217e-14	1.6246e-06	rs116786614	rs28438582	2699	snp	T	ref	C	ref	C
HLA-DPA1	33038862	1.25217e-14	1.6246e-06	rs115242781	rs28414332	2687	snp	G	ref	A	ref	A
HLA-DPA1	33039295	1.25217e-14	1.6246e-06	rs114832037	rs28452918	2254	snp	A	ref	T	ref	T
HLA-DPA1	33039376	1.25217e-14	1.6246e-06	rs115557410	rs34624643	2173	snp	T	ref	C	ref	C
HLA-DPA1	33039405	1.25217e-14	1.6246e-06	rs115984483	rs35039691	2144	snp	G	ref	C	ref	C
HLA-DPA1	33039446	1.25217e-14	1.6246e-06	rs114807333	rs34083733	2103	snp	A	ref	G	ref	G
HLA-DPA1	33039484	1.25217e-14	1.6246e-06	rs116627480	rs13196639	2065	snp	G	ref	A	ref	A
HLA-DPA1	33039503	1.25217e-14	1.6246e-06	rs114310791	rs34197320	2046	snp	T	ref	C	ref	C
HLA-DPA1	33039606	1.25217e-14	1.6246e-06	rs115552421	rs35521473	1943	snp	T	ref	C	ref	C
HLA-DPA1	33039719	1.25217e-14	1.6246e-06	rs115565467	rs34780193	1830	snp	G	ref	A	ref	A
HLA-DPA1	33039729	1.24445e-14	1.6246e-06	rs115808002	rs13213165	1820	snp	G	ref	T	ref	T
HLA-DPA1	33039837	1.25217e-14	1.6246e-06	rs115382010	rs36043556	1712	snp	A	ref	G	ref	G
HLA-DPA1	33039848	1.25217e-14	1.6246e-06	rs114814166	rs35769133	1701	snp	A	ref	G	ref	G
HLA-DPA1	33039855	1.25217e-14	1.6246e-06	rs114267632	rs72879690	1694	snp	G	ref	A	ref	A
HLA-DPA1	33039899	1.31366e-12	1.6246e-06	rs116574766	rs66640614	1650	snp	C	ref	G	ref	G
HLA-DPA1	33039927	1.25217e-14	1.6246e-06	rs114320513	rs72500560	1622	snp	C	ref	T	ref	T
HLA-DPA1	33039980	1.25217e-14	1.6246e-06	rs115898443	rs72500562	1569	snp	G	ref	A	ref	A
HLA-DPA1	33040596	1.25217e-14	1.6246e-06	rs115009697	rs4640928	953	snp	G	ref	A	ref	A
HLA-DPA1	33040715	1.25217e-14	1.6246e-06	rs116569567	rs6914849	834	snp	A	ref	G	ref	G
HLA-DPA1	33040736	1.25217e-14	1.6246e-06	rs115978008	rs9380336	813	snp	C	ref	T	ref	T
HLA-DPA1	33040744	1.25217e-14	1.6246e-06	rs114267348	rs6914995	805	snp	C	ref	G	ref	G
HLA-DPA1	33040781	2.85522e-14	1.6246e-06	rs115487731	rs9380337	768	snp	G	ref	A	ref	A
HLA-DPA1	33040798	1.25217e-14	1.6246e-06	rs115570040	rs9380338	751	snp	C	ref	T	ref	T
HLA-DPA1	33040835	1.25217e-14	1.6246e-06	rs114401366	rs9348904	714	snp	G	ref	A	ref	A
HLA-DPA1	33040877	1.25217e-14	1.6246e-06	rs115651830	rs9380339	672	snp	C	ref	T	ref	T
HLA-DPA1	33041034	1.25217e-14	1.6246e-06	rs116793085	rs1431399	515	snp	G	ref	A	ref	A
HLA-DPA1	33041073	2.6836e-07	1.6246e-06	rs114902907	rs9357156	476	snp	C	ref	A	ref	A
HLA-DPA1	33041176	1.25217e-14	1.6246e-06	rs116654855	rs1431400	373	snp	T	ref	C	ref	C
HLA-DPA1	33041186	1.25217e-14	1.6246e-06	rs114027335	rs1431401	363	snp	A	ref	G	ref	G
HLA-DPA1	33041226	1.25217e-14	1.6246e-06	rs115022481	rs4247257	323	snp	T	ref	C	ref	C
HLA-DPA1	33043930	1.25217e-14	1.6246e-06	rs115979025	rs2071351	-2381	snp	G	ref	A	ref	A
HLA-DPA1	33044257	9.27334e-16	1.6246e-06	rs116102562	rs2071353	-2708	snp	C	ref	T	ref	T
HLA-DPA1	33045272	1.20687e-06	1.6246e-06	rs115199416	rs6457711	-3723	snp	A	ref	C	ref	C

## Sheet: HLA-DPB1
Gene Name	SNP Position	P value	adj. p-value	SNP ID 1kg project	rs id dbSNP142	tss Distance	A2-B46-DR9 varType	A2-B46-DR9 Allele	A33-B58-DR3 varType	A33-B58-DR3 Allele	A1-B8-DR3 varType	A1-B8-DR3 Allele
HLA-DPB1	33046742	6.80593e-07	2.48965e-06	rs114120159	rs2856821	3039	ref	T	ref	T	snp	C
HLA-DPB1	33047031	5.37387e-12	2.48965e-06	rs115596400	rs1431403	3328	snp	C	ref	T	snp	C
HLA-DPB1	33047432	1.62475e-08	2.48965e-06	rs114396961	rs2856822	3729	snp	C	ref	A	snp	C
HLA-DPB1	33048457	4.62093e-08	2.48965e-06	rs114172275	rs1126504	4754	ref	C	ref	C	snp	G
HLA-DPB1	33048459	4.62093e-08	2.48965e-06	rs115118356	rs1126506	4756	ref	T	ref	T	snp	G
HLA-DPB1	33048461	4.62093e-08	2.48965e-06	rs115929243	rs1126509	4758	ref	T	ref	T	snp	A
HLA-DPB1	33048686	1.51316e-08	2.48965e-06	rs116369303	rs1042169	4983	snp	A	ref	G	snp	A
HLA-DPB1	33048694	4.15424e-07	2.48965e-06	rs115008006	rs553665868	4991	snp	G	ref	A	snp	G
HLA-DPB1	33049211	5.98654e-09	2.48965e-06	rs114115575	rs928976	5508	snp	T	ref	C	snp	T
HLA-DPB1	33049979	9.95024e-12	2.48965e-06	rs116626328	rs9277357	6276	snp	G	ref	A	snp	G
HLA-DPB1	33049983	9.95024e-12	2.48965e-06	rs114304162	rs9277358	6280	snp	T	ref	C	snp	T
HLA-DPB1	33050024	9.95024e-12	2.48965e-06	rs116309049	rs9277359	6321	snp	A	ref	C	snp	A
HLA-DPB1	33050045	9.95024e-12	2.48965e-06	rs116758096	rs9277361	6342	snp	C	ref	T	snp	C
HLA-DPB1	33050196	4.37466e-11	2.48965e-06	rs116759462	rs9277376	6493	snp	C	ref	G	snp	C
HLA-DPB1	33050279	1.7175e-09	2.48965e-06	rs114456271	rs9277378	6576	snp	G	ref	A	snp	G
HLA-DPB1	33050369	9.95024e-12	2.48965e-06	rs115107243	rs9277380	6666	snp	G	ref	C	snp	G
HLA-DPB1	33050441	3.90522e-11	2.48965e-06	rs115504989	rs9277382	6738	snp	A	ref	G	snp	A
HLA-DPB1	33050442	3.90522e-11	2.48965e-06	rs114761768	rs3097672	6739	snp	A	ref	C	snp	A
HLA-DPB1	33050473	9.95024e-12	2.48965e-06	rs115187464	rs9277385	6770	snp	G	ref	A	snp	G
HLA-DPB1	33050654	9.95024e-12	2.48965e-06	rs114607095	rs3128960	6951	snp	A	ref	G	snp	A
HLA-DPB1	33050671	9.95024e-12	2.48965e-06	rs116569811	rs3097673	6968	snp	C	ref	A	snp	C
HLA-DPB1	33050683	9.95024e-12	2.48965e-06	rs115978192	rs3097674	6980	snp	G	ref	A	snp	G
HLA-DPB1	33050742	9.95024e-12	2.48965e-06	rs116252464	rs3128961	7039	snp	A	ref	G	snp	A
HLA-DPB1	33050829	4.01883e-11	2.48965e-06	rs114918174	rs9277392	7126	snp	C	ref	G	snp	C
HLA-DPB1	33050877	4.01883e-11	2.48965e-06	rs115668285	rs9277393	7174	snp	G	ref	A	snp	G
HLA-DPB1	33050970	4.01883e-11	2.48965e-06	rs114393291	rs9277394	7267	snp	T	ref	A	snp	T
HLA-DPB1	33051051	4.01883e-11	2.48965e-06	rs116791231	rs9277395	7348	snp	G	ref	A	snp	G
HLA-DPB1	33051139	4.01883e-11	2.48965e-06	rs114894162	rs9277396	7436	snp	A	ref	G	snp	A
HLA-DPB1	33051277	2.8865e-10	2.48965e-06	rs116651593	rs9277397	7574	snp	G	ref	A	snp	G
HLA-DPB1	33051280	2.63501e-10	2.48965e-06	rs114049315	rs9277398	7577	snp	C	ref	T	snp	C
HLA-DPB1	33051394	4.01883e-11	2.48965e-06	rs116425814	rs9277401	7691	snp	T	ref	C	snp	T
HLA-DPB1	33051460	8.22632e-11	2.48965e-06	rs116837548	rs9277402	7757	snp	T	ref	C	snp	T
HLA-DPB1	33051467	2.49543e-10	2.48965e-06	rs114742809	rs9277403	7764	snp	G	ref	A	snp	G
HLA-DPB1	33051493	2.57095e-10	2.48965e-06	rs116519180	rs9277404	7790	snp	C	ref	T	snp	C
HLA-DPB1	33051500	2.57692e-10	2.48965e-06	rs116015319	rs9277405	7797	snp	G	ref	A	snp	G
HLA-DPB1	33051554	4.27503e-11	2.48965e-06	rs115688984	rs9277406	7851	snp	C	ref	T	snp	C
HLA-DPB1	33051558	5.34199e-11	2.48965e-06	rs114210736	rs9277407	7855	snp	C	ref	T	snp	C
HLA-DPB1	33051562	5.18269e-11	2.48965e-06	rs115238630	rs9277408	7859	snp	A	ref	G	snp	A
HLA-DPB1	33051624	4.0282e-11	2.48965e-06	rs115810879	rs9277409	7921	snp	G	ref	C	snp	G
HLA-DPB1	33051640	4.01883e-11	2.48965e-06	rs116255670	rs9277410	7937	snp	A	ref	G	snp	A
HLA-DPB1	33051683	4.01883e-11	2.48965e-06	rs115190895	rs9277411	7980	snp	T	ref	C	snp	T
HLA-DPB1	33051689	4.01883e-11	2.48965e-06	rs116739017	rs9277412	7986	snp	T	ref	C	snp	T
HLA-DPB1	33051910	4.01883e-11	2.48965e-06	rs115385068	rs9277426	8207	snp	A	ref	C	snp	A
HLA-DPB1	33052303	4.01883e-11	2.48965e-06	rs114384365	rs9277438	8600	snp	T	ref	C	snp	T
HLA-DPB1	33052327	6.27035e-11	2.48965e-06	rs115940431	rs9277440	8624	snp	T	ref	C	snp	T
HLA-DPB1	33052354	6.30349e-11	2.48965e-06	rs116508927	rs9277441	8651	snp	A	ref	C	snp	A
HLA-DPB1	33052492	8.98775e-11	2.48965e-06	rs114300209	rs9277445	8789	snp	C	ref	G	snp	C
HLA-DPB1	33052498	2.06007e-10	2.48965e-06	rs115537548	rs9277446	8795	snp	C	ref	G	snp	C
HLA-DPB1	33052502	1.45551e-09	2.48965e-06	rs116751915	rs3128962	8799	snp	T	ref	G	snp	T
HLA-DPB1	33052711	2.34516e-06	2.48965e-06	rs116196108	rs9277451	9008	snp	C	ref	T	snp	C
HLA-DPB1	33052768	4.01883e-11	2.48965e-06	rs114009083	rs1042187	9065	snp	C	ref	T	snp	C
HLA-DPB1	33052803	4.01883e-11	2.48965e-06	rs114642386	rs1042212	9100	snp	A	ref	G	snp	A
HLA-DPB1	33052950	4.01883e-11	2.48965e-06	rs115866623	rs1042331	9247	snp	C	ref	T	snp	C
HLA-DPB1	33052958	4.01883e-11	2.48965e-06	rs116283696	rs1042335	9255	snp	T	ref	C	snp	T
HLA-DPB1	33052986	4.01883e-11	2.48965e-06	rs115288819	rs1071597	9283	snp	C	ref	T	snp	C
HLA-DPB1	33053167	4.01883e-11	2.48965e-06	rs114398048	rs9277458	9464	snp	C	ref	A	snp	C
HLA-DPB1	33053248	4.01883e-11	2.48965e-06	rs115440545	rs9277459	9545	snp	G	ref	A	snp	G
HLA-DPB1	33053252	4.01883e-11	2.48965e-06	rs116471469	rs9277460	9549	snp	A	ref	G	snp	A
HLA-DPB1	33053270	4.01883e-11	2.48965e-06	rs114025565	rs9277461	9567	snp	A	ref	T	snp	A
HLA-DPB1	33053271	4.01883e-11	2.48965e-06	rs115347121	rs9277462	9568	snp	C	ref	T	snp	C
HLA-DPB1	33053307	4.01883e-11	2.48965e-06	rs116633022	rs9277463	9604	snp	T	ref	C	snp	T
HLA-DPB1	33053352	1.9879e-07	2.48965e-06	rs116366252	rs9277464	9649	snp	T	ref	C	snp	T
HLA-DPB1	33053396	1.9879e-07	2.48965e-06	rs115755801	rs9277465	9693	snp	G	ref	A	snp	G
HLA-DPB1	33053399	4.01883e-11	2.48965e-06	rs115424889	rs9277466	9696	snp	C	ref	T	snp	C
HLA-DPB1	33053444	4.88511e-10	2.48965e-06	rs115105101	rs9277467	9741	snp	C	ref	G	snp	C
HLA-DPB1	33053455	4.01883e-11	2.48965e-06	rs115603897	rs9277468	9752	snp	T	ref	C	snp	T
HLA-DPB1	33053468	4.01883e-11	2.48965e-06	rs115296214	rs9277469	9765	snp	T	ref	G	snp	T
HLA-DPB1	33053477	4.01883e-11	2.48965e-06	rs116592890	rs9277470	9774	snp	C	ref	G	snp	C
HLA-DPB1	33053682	4.01883e-11	2.48965e-06	rs115930026	rs9277471	9979	snp	A	ref	G	snp	A
HLA-DPB1	33053812	1.79492e-07	2.48965e-06	rs114391795	rs9277480	10109	snp	G	ref	A	snp	G
HLA-DPB1	33053820	3.9822e-09	2.48965e-06	rs115046195	rs9277481	10117	snp	G	ref	A	snp	G
HLA-DPB1	33053968	4.01883e-11	2.48965e-06	rs114926188	rs9277490	10265	snp	A	ref	T	snp	A
HLA-DPB1	33053971	4.01883e-11	2.48965e-06	chr6_33053971	rs9277491	10268	snp	C	ref	T	snp	C
HLA-DPB1	33053982	3.37361e-11	2.48965e-06	rs116449581	rs9277492	10279	snp	C	ref	G	snp	C
HLA-DPB1	33054057	4.10399e-11	2.48965e-06	rs116603005	rs9277494	10354	snp	A	ref	G	snp	A
HLA-DPB1	33054091	3.50542e-11	2.48965e-06	rs115295250	rs9277497	10388	snp	T	ref	C	snp	T
HLA-DPB1	33054141	1.03846e-09	2.48965e-06	rs114332526	rs9277498	10438	snp	C	ref	T	snp	C
HLA-DPB1	33054142	1.03846e-09	2.48965e-06	rs114985917	rs9277499	10439	snp	C	ref	G	snp	C
HLA-DPB1	33054152	9.99329e-10	2.48965e-06	rs144086333	rs9277503	10449	snp	G	ref	A	snp	G
HLA-DPB1	33054155	1.0811e-09	2.48965e-06	rs147338815	rs9277504	10452	snp	T	ref	C	snp	T
HLA-DPB1	33054156	1.0811e-09	2.48965e-06	rs140877726	rs9277505	10453	snp	G	ref	A	snp	G
HLA-DPB1	33054167	1.24269e-10	2.48965e-06	rs114801185	rs9277506	10464	snp	A	ref	G	snp	A
HLA-DPB1	33054176	1.18375e-09	2.48965e-06	rs116535837	rs9277507	10473	snp	A	ref	T	snp	A
HLA-DPB1	33054177	1.18375e-09	2.48965e-06	rs116089975	rs9277508	10474	snp	C	ref	T	snp	C
HLA-DPB1	33054215	6.99944e-12	2.48965e-06	rs114109293	rs9277511	10512	snp	C	ref	A	snp	C
HLA-DPB1	33054227	1.41814e-10	2.48965e-06	rs114808487	rs9277512	10524	snp	A	ref	G	snp	A
HLA-DPB1	33054231	1.37929e-10	2.48965e-06	rs115745278	rs9277513	10528	snp	T	ref	C	snp	T
HLA-DPB1	33054325	1.23899e-11	2.48965e-06	rs114988017	rs1126719	10622	snp	C	ref	G	snp	C
HLA-DPB1	33054331	1.23899e-11	2.48965e-06	rs114535545	rs1126723	10628	snp	C	ref	T	snp	C
HLA-DPB1	33054457	3.51638e-11	2.48965e-06	rs114717252	rs1042544	10754	snp	G	ref	A	snp	G
HLA-DPB1	33054550	3.213e-11	2.48965e-06	rs115174485	rs931	10847	snp	A	ref	G	snp	A
HLA-DPB1	33054552	3.213e-11	2.48965e-06	rs114009998	rs928	10849	snp	G	ref	C	snp	G
HLA-DPB1	33054619	4.04243e-11	2.48965e-06	rs114385226	rs929	10916	snp	A	ref	G	snp	A
HLA-DPB1	33054711	4.01883e-11	2.48965e-06	rs114899534	rs9277532	11008	snp	T	ref	G	snp	T
HLA-DPB1	33054721	4.01883e-11	2.48965e-06	rs116653986	rs9277533	11018	snp	T	ref	C	snp	T
HLA-DPB1	33054807	4.01883e-11	2.48965e-06	rs115967922	rs9277534	11104	snp	G	ref	A	snp	G
HLA-DPB1	33055009	4.01883e-11	2.48965e-06	rs114782971	rs9277537	11306	snp	A	ref	C	snp	A
HLA-DPB1	33055123	4.01883e-11	2.48965e-06	rs116735758	rs9277540	11420	snp	G	ref	A	snp	G
HLA-DPB1	33055158	4.01883e-11	2.48965e-06	rs114289471	rs9277541	11455	snp	G	ref	A	snp	G
HLA-DPB1	33055247	4.01883e-11	2.48965e-06	rs115854500	rs9277542	11544	snp	C	ref	T	snp	C
HLA-DPB1	33055308	4.01883e-11	2.48965e-06	rs115973003	rs9277544	11605	snp	T	ref	C	snp	T
HLA-DPB1	33055323	1.19472e-08	2.48965e-06	rs116250555	rs9277545	11620	snp	T	ref	C	snp	T
HLA-DPB1	33055390	4.01883e-11	2.48965e-06	rs115497102	rs9277548	11687	snp	T	ref	C	snp	T
HLA-DPB1	33055419	4.01883e-11	2.48965e-06	rs114515918	rs9277549	11716	snp	G	ref	A	snp	G
HLA-DPB1	33055487	4.01883e-11	2.48965e-06	rs116649724	rs9277550	11784	snp	C	ref	T	snp	C
HLA-DPB1	33055494	4.01883e-11	2.48965e-06	rs116087639	rs9277551	11791	snp	T	ref	G	snp	T
HLA-DPB1	33055516	4.01883e-11	2.48965e-06	rs114195294	rs9277553	11813	snp	C	ref	T	snp	C
HLA-DPB1	33055538	4.01883e-11	2.48965e-06	rs115222756	rs9277554	11835	snp	T	ref	C	snp	T
HLA-DPB1	33055605	1.19472e-08	2.48965e-06	rs114105346	rs9277555	11902	snp	A	ref	G	snp	A
HLA-DPB1	33055780	4.01883e-11	2.48965e-06	rs115186402	rs3128963	12077	snp	T	ref	C	snp	T
HLA-DPB1	33055818	4.01883e-11	2.48965e-06	rs116737096	rs3128964	12115	snp	G	ref	A	snp	G
HLA-DPB1	33056069	1.9879e-07	2.48965e-06	rs114331767	rs3117229	12366	snp	A	ref	G	snp	A
HLA-DPB1	33056207	1.9879e-07	2.48965e-06	rs116335534	rs3130186	12504	snp	T	ref	C	snp	T
HLA-DPB1	33056253	1.9879e-07	2.48965e-06	rs116790970	rs3128968	12550	snp	A	ref	T	snp	A
HLA-DPB1	33056405	1.9879e-07	2.48965e-06	rs114150262	rs3130187	12702	snp	T	ref	C	snp	T
HLA-DPB1	33056566	1.9879e-07	2.48965e-06	rs114068262	rs3091281	12863	snp	C	ref	T	snp	C
HLA-DPB1	33056694	1.9879e-07	2.48965e-06	rs116423220	rs9277557	12991	snp	C	ref	T	snp	C
HLA-DPB1	33056711	1.9879e-07	2.48965e-06	rs115864736	rs9277558	13008	snp	T	ref	C	snp	T
HLA-DPB1	33056731	1.99787e-07	2.48965e-06	rs116261754	rs9277559	13028	snp	C	ref	T	snp	C
HLA-DPB1	33056916	4.01883e-11	2.48965e-06	rs115533527	rs9277566	13213	snp	T	ref	G	snp	T
HLA-DPB1	33057055	3.37361e-11	2.48965e-06	rs116771249	rs9277568	13352	snp	C	ref	T	snp	C
HLA-DPB1	33057198	4.01883e-11	2.48965e-06	rs115162296	rs3091282	13495	snp	C	ref	G	snp	C
HLA-DPB1	33057440	9.95024e-12	2.48965e-06	rs114480463	rs3097650	13737	snp	T	ref	C	snp	T
HLA-DPB1	33057711	3.37361e-11	2.48965e-06	rs116030909	rs3117225	14008	snp	A	ref	G	snp	A
HLA-DPB1	33057835	3.37361e-11	2.48965e-06	rs116367343	rs3097652	14132	snp	T	ref	C	snp	T
HLA-DPB1	33058114	1.27363e-08	2.48965e-06	rs115757902	rs1367730	14411	snp	T	ref	C	snp	T
HLA-DPB1	33058268	1.27363e-08	2.48965e-06	rs116757551	rs1367729	14565	snp	C	ref	T	snp	C
HLA-DPB1	33058436	1.27363e-08	2.48965e-06	rs114133784	rs2395312	14733	snp	A	ref	C	snp	A
HLA-DPB1	33058774	1.27363e-08	2.48965e-06	rs116222088	rs3128972	15071	snp	C	ref	T	snp	C
HLA-DPB1	33058874	4.79258e-07	2.48965e-06	rs115859925	rs2179920	15171	ref	C	ref	C	snp	T
HLA-DPB1	33059262	1.27363e-08	2.48965e-06	rs116764828	rs2179919	15559	snp	C	ref	T	snp	C
HLA-DPB1	33059336	1.27363e-08	2.48965e-06	rs114485939	rs2395313	15633	snp	C	ref	A	snp	C
HLA-DPB1	33059996	1.27363e-08	2.48965e-06	rs115749842	rs3128917	16293	snp	G	ref	T	snp	G
HLA-DPB1	33060064	1.27363e-08	2.48965e-06	rs116134790	rs3117223	16361	snp	A	ref	G	snp	A
HLA-DPB1	33060892	3.37361e-11	2.48965e-06	rs115913474	rs2295118	17189	snp	T	ref	C	snp	T
HLA-DPB1	33060949	1.27363e-08	2.48965e-06	rs116217859	rs3117222	17246	snp	T	ref	C	snp	T
HLA-DPB1	33061626	1.27363e-08	2.48965e-06	rs114454844	rs3128919	17923	snp	A	ref	T	snp	A
HLA-DPB1	33061690	1.27363e-08	2.48965e-06	rs116533547	rs3130190	17987	snp	C	ref	T	snp	C
HLA-DPB1	33061871	1.27363e-08	2.48965e-06	rs116083894	rs3130191	18168	snp	C	ref	T	snp	C
HLA-DPB1	33062554	1.27363e-08	2.48965e-06	rs114011636	rs3117220	18851	snp	G	ref	A	snp	G
HLA-DPB1	33062560	1.27363e-08	2.48965e-06	rs116083158	rs3130194	18857	snp	C	ref	T	snp	C
HLA-DPB1	33062581	1.27363e-08	2.48965e-06	rs116704764	rs3130195	18878	snp	C	ref	T	snp	C
HLA-DPB1	33062587	1.27363e-08	2.48965e-06	rs114266857	rs3117219	18884	snp	A	ref	G	snp	A
HLA-DPB1	33062673	1.27363e-08	2.48965e-06	rs116476256	rs2395314	18970	snp	T	ref	G	snp	T
HLA-DPB1	33062822	1.27363e-08	2.48965e-06	rs115358060	rs2144016	19119	snp	G	ref	A	snp	G
HLA-DPB1	33062889	1.27363e-08	2.48965e-06	rs114192693	rs2144015	19186	snp	A	ref	C	snp	A
HLA-DPB1	33063196	1.27363e-08	2.48965e-06	rs116791961	rs2179916	19493	snp	G	ref	T	snp	G
HLA-DPB1	33063237	1.27363e-08	2.48965e-06	rs116565081	rs2395315	19534	snp	C	ref	G	snp	C
HLA-DPB1	33063271	1.27359e-08	2.48965e-06	rs115977521	rs3117217	19568	snp	A	ref	G	snp	A
HLA-DPB1	33063272	1.27363e-08	2.48965e-06	rs114866036	rs3130197	19569	snp	T	ref	G	snp	T
HLA-DPB1	33063403	3.37361e-11	2.48965e-06	rs115679387	rs3117216	19700	snp	G	ref	A	snp	G
HLA-DPB1	33063699	1.27363e-08	2.48965e-06	rs116390444	rs6914651	19996	snp	G	ref	A	snp	G
HLA-DPB1	33063931	1.27363e-08	2.48965e-06	rs115632616	rs3130198	20228	snp	G	ref	A	snp	G
HLA-DPB1	33064786	8.70649e-09	2.48965e-06	rs115800130	rs537014271	21083	snp	G	ref	A	snp	G
HLA-DPB1	33065676	8.70649e-09	2.48965e-06	rs115305991	rs568718341	21973	snp	G	ref	A	snp	G
HLA-DPB1	33065813	8.70649e-09	2.48965e-06	rs116649912	rs569253080	22110	snp	A	ref	G	snp	A
HLA-DPB1	33066176	8.70649e-09	2.48965e-06	rs116745032	rs537536741	22473	snp	T	ref	G	snp	T
HLA-DPB1	33066236	8.70649e-09	2.48965e-06	rs116332566	rs534161698	22533	snp	A	ref	G	snp	A
HLA-DPB1	33066465	8.70649e-09	2.48965e-06	rs114137435	rs577413840	22762	snp	A	ref	G	snp	A
HLA-DPB1	33066481	8.70649e-09	2.48965e-06	rs114777723	rs544747698	22778	snp	C	ref	G	snp	C
HLA-DPB1	33067281	8.70649e-09	2.48965e-06	rs149993072	rs533549737	23578	snp	C	ref	T	snp	C
HLA-DPB1	33067636	8.70649e-09	2.48965e-06	rs114977107	rs549319276	23933	snp	G	ref	A	snp	G
HLA-DPB1	33067663	8.70649e-09	2.48965e-06	rs115850157	rs567452303	23960	snp	T	ref	C	snp	T
HLA-DPB1	33067753	1.66458e-08	2.48965e-06	rs114477500	rs538188120	24050	snp	T	ref	C	snp	T
HLA-DPB1	33067769	8.70649e-09	2.48965e-06	rs115531966	rs556176578	24066	snp	G	ref	A	snp	G
HLA-DPB1	33067857	8.70649e-09	2.48965e-06	rs115793996	rs2395323	24154	snp	A	ref	G	snp	A
HLA-DPB1	33067897	8.78053e-09	2.48965e-06	rs116270006	rs2395324	24194	snp	A	ref	G	snp	A
HLA-DPB1	33068302	8.70649e-09	2.48965e-06	rs116246789	rs544922276	24599	snp	T	ref	A	snp	T
HLA-DPB1	33068864	9.68788e-09	2.48965e-06	rs115463704	rs549208240	25161	snp	C	ref	T	snp	C
HLA-DPB1	33068917	8.70649e-09	2.48965e-06	rs114585416	rs531593825	25214	snp	A	ref	G	snp	A
HLA-DPB1	33068999	8.70649e-09	2.48965e-06	rs141258788	rs565533299	25296	snp	G	ref	A	snp	G
HLA-DPB1	33069367	9.2481e-09	2.48965e-06	rs116351963	rs3117247	25664	snp	A	ref	T	snp	A
HLA-DPB1	33069873	8.70649e-09	2.48965e-06	rs116189829	rs3117243	26170	snp	C	ref	T	snp	C
HLA-DPB1	33069893	8.70649e-09	2.48965e-06	rs115209476	rs3117242	26190	snp	G	ref	A	snp	G
HLA-DPB1	33070749	2.63002e-07	2.48965e-06	rs116733240	rs3128921	27046	snp	A	ref	C	snp	A
HLA-DPB1	33071134	3.2812e-07	2.48965e-06	rs114325112	rs3117241	27431	ref	A	ref	A	snp	G
HLA-DPB1	33071322	1.19574e-07	2.48965e-06	rs115427324	rs3128923	27619	snp	G	ref	C	snp	G
HLA-DPB1	33071335	4.03776e-07	2.48965e-06	rs114459295	rs3117240	27632	ref	T	ref	T	snp	C
HLA-DPB1	33071600	3.2812e-07	2.48965e-06	rs116820500	rs3128925	27897	ref	C	ref	C	snp	A
HLA-DPB1	33071708	3.2812e-07	2.48965e-06	rs115000033	rs3129196	28005	ref	G	ref	G	snp	A
HLA-DPB1	33071754	3.2812e-07	2.48965e-06	rs116588010	rs3128926	28051	ref	C	ref	C	snp	A
HLA-DPB1	33071777	3.2812e-07	2.48965e-06	rs114144253	rs3117239	28074	ref	A	ref	A	snp	G
HLA-DPB1	33071983	1.19574e-07	2.48965e-06	rs114790869	rs3117238	28280	snp	C	ref	T	snp	C
HLA-DPB1	33072240	2.63002e-07	2.48965e-06	rs114003378	rs2064479	28537	snp	T	ref	C	snp	T
HLA-DPB1	33072266	3.2812e-07	2.48965e-06	rs114988419	rs2064478	28563	ref	C	ref	C	snp	T
HLA-DPB1	33072287	2.63002e-07	2.48965e-06	rs115858374	rs2064477	28584	snp	A	ref	G	snp	A
HLA-DPB1	33072729	3.2812e-07	2.48965e-06	rs115279634	rs3130210	29026	ref	G	ref	G	snp	T
HLA-DPB1	33073068	1.69184e-07	2.48965e-06	rs115556524	rs3117236	29365	ref	A	ref	A	snp	G
HLA-DPB1	33073076	1.69184e-07	2.48965e-06	rs115967254	rs3130211	29373	ref	G	ref	G	snp	A
HLA-DPB1	33073322	1.1711e-10	2.48965e-06	rs114692341	rs2064476	29619	snp	G	ref	A	snp	G
HLA-DPB1	33073440	3.2812e-07	2.48965e-06	rs116084582	rs2064475	29737	ref	G	ref	G	snp	A
HLA-DPB1	33073463	1.69184e-07	2.48965e-06	rs114983705	rs2064474	29760	ref	G	ref	G	snp	A
HLA-DPB1	33073902	1.19574e-07	2.48965e-06	rs114151875	rs3117235	30199	snp	C	ref	A	snp	C
HLA-DPB1	33073984	1.69184e-07	2.48965e-06	rs116169905	rs3117234	30281	ref	A	ref	A	snp	G
HLA-DPB1	33074288	3.03937e-10	2.48965e-06	rs115745772	rs3128927	30585	ref	C	ref	C	snp	T
HLA-DPB1	33074348	3.2812e-07	2.48965e-06	rs114007167	rs3117233	30645	ref	T	ref	T	snp	C
HLA-DPB1	33074389	1.69184e-07	2.48965e-06	rs114641502	rs3130212	30686	ref	G	ref	G	snp	C
HLA-DPB1	33074569	1.69184e-07	2.48965e-06	rs115267328	rs3117232	30866	ref	A	ref	A	snp	G
HLA-DPB1	33074707	3.2812e-07	2.48965e-06	rs116090438	rs3130213	31004	ref	G	ref	G	snp	A
HLA-DPB1	33074853	1.69184e-07	2.48965e-06	rs115308137	rs3128929	31150	ref	C	ref	C	snp	T
HLA-DPB1	33075635	4.12345e-07	2.48965e-06	rs114139463	rs3117230	31932	ref	A	ref	A	snp	G
HLA-DPB1	33075666	1.6483e-08	2.48965e-06	rs114778875	rs3128930	31963	ref	C	ref	C	snp	T

## Sheet: HLA-DPB2
Gene Name	SNP Position	P value	adj. p-value	SNP ID 1kg project	rs id dbSNP142	tss Distance	A2-B46-DR9 varType	A2-B46-DR9 Allele	A33-B58-DR3 varType	A33-B58-DR3 Allele	A1-B8-DR3 varType	A1-B8-DR3 Allele
HLA-DPB2	33091613	7.55439e-07	2.13418e-06	rs114419270	rs9277726	11385	ref	G	snp	T	ref	G
HLA-DPB2	33125436	3.56021e-07	2.13418e-06	rs116292372	rs9277916	45208	ref	C	snp	G	ref	C
HLA-DPB2	33125479	2.69648e-07	2.13418e-06	rs116615890	rs9277917	45251	ref	A	snp	G	ref	A
HLA-DPB2	33125482	2.69648e-07	2.13418e-06	rs114248849	rs9277918	45254	ref	G	snp	A	ref	G
HLA-DPB2	33125484	2.69648e-07	2.13418e-06	rs116381161	rs9277919	45256	ref	C	snp	T	ref	C
HLA-DPB2	33125725	3.56021e-07	2.13418e-06	rs114937239	rs9277920	45497	ref	G	snp	A	ref	G
HLA-DPB2	33125770	3.56021e-07	2.13418e-06	rs116052546	rs9277921	45542	ref	A	snp	G	ref	A
HLA-DPB2	33127138	1.25159e-06	2.13418e-06	rs115030165	rs9277925	46910	ref	C	snp	A	ref	C
HLA-DPB2	33138677	3.46884e-07	2.13418e-06	rs1799911	rs1799911	58449	ref	G	snp	A	ref	G
HLA-DPB2	33179689	3.27844e-08	2.13418e-06	rs115327023	rs2854028	99461	ref	C	snp	T	ref	C
HLA-DPB2	33183248	5.35994e-07	2.13418e-06	rs115147000	rs9277936	103020	ref	T	snp	A	ref	T
HLA-DPB2	33192915	5.97156e-07	2.13418e-06	rs114759911	rs1705001	112687	ref	G	snp	A	ref	G

## Sheet: HLA-DQA1
Gene Name	SNP Position	P value	adj. p-value	SNP ID 1kg project	rs id dbSNP142	tss Distance	A2-B46-DR9 varType	A2-B46-DR9 Allele	A33-B58-DR3 varType	A33-B58-DR3 Allele	A1-B8-DR3 varType	A1-B8-DR3 Allele
HLA-DQA1	32029226	1.73793e-06	2.7273e-06	rs204887	rs204887	-566730	snp	G	ref	A	snp	G
HLA-DQA1	32340068	4.47801e-10	2.7273e-06	rs140677956	rs1967688	-255888	ref	C	snp	T	snp	T
HLA-DQA1	32340070	2.52648e-07	2.7273e-06	rs145864686	rs1980496	-255886	ref	C	snp	T	snp	T
HLA-DQA1	32408044	1.89681e-06	2.7273e-06	rs115656492	rs9268644	-187912	snp	C	snp	C	ref	A
HLA-DQA1	32427748	5.11809e-08	2.7273e-06	rs115543118	rs9268831	-168208	snp	T	snp	T	ref	C
HLA-DQA1	32429303	9.57935e-09	2.7273e-06	rs116134276	rs9268848	-166653	snp	A	ref	G	snp	A
HLA-DQA1	32433654	4.38109e-07	2.7273e-06	rs116196327	rs9268944	-162302	snp	C	ref	T	snp	C
HLA-DQA1	32434011	6.71898e-08	2.7273e-06	rs145621799	rs9268954	-161945	snp	A	ref	G	ref	G
HLA-DQA1	32435338	1.39634e-07	2.7273e-06	rs145110260	rs4947340	-160618	snp	T	ref	C	ref	C
HLA-DQA1	32439964	2.16794e-06	2.7273e-06	rs116561055	rs5026743	-155992	snp	T	ref	G	snp	T
HLA-DQA1	32440805	7.01867e-07	2.7273e-06	rs114647234	rs9269076	-155151	snp	A	ref	C	snp	A
HLA-DQA1	32440806	7.02075e-07	2.7273e-06	rs115530216	rs9269077	-155150	snp	T	ref	C	snp	T
HLA-DQA1	32492054	9.21791e-10	2.7273e-06	rs76155697	rs76155697	-103902	snp	C	snp	C	ref	A
HLA-DQA1	32509050	2.79328e-12	2.7273e-06	rs73727962	rs73727962	-86906	snp	G	snp	G	ref	A
HLA-DQA1	32509053	2.78298e-12	2.7273e-06	rs76722140	rs76722140	-86903	snp	T	snp	T	ref	C
HLA-DQA1	32509550	1.26417e-12	2.7273e-06	rs113260943	rs113260943	-86406	snp	C	snp	C	ref	T
HLA-DQA1	32509551	5.70655e-07	2.7273e-06	rs113686014	rs113686014	-86405	snp	A	ref	G	ref	G
HLA-DQA1	32509570	8.70721e-13	2.7273e-06	rs111318483	rs72492308	-86386	snp	C	snp	C	ref	T
HLA-DQA1	32509858	1.41605e-06	2.7273e-06	rs113295133	rs79215033	-86098	snp	G	ref	A	ref	A
HLA-DQA1	32509868	1.40948e-06	2.7273e-06	rs113963102	rs74768610	-86088	snp	C	ref	T	ref	T
HLA-DQA1	32509935	5.1587e-07	2.7273e-06	rs59350153	rs59350153	-86021	snp	T	ref	C	ref	C
HLA-DQA1	32510012	2.19313e-06	2.7273e-06	rs57588792	rs57588792	-85944	snp	A	ref	G	ref	G
HLA-DQA1	32510651	4.65738e-07	2.7273e-06	rs112467274	.	-85305	snp	G	ref	C	ref	C
HLA-DQA1	32511650	6.86497e-07	2.7273e-06	rs111797109	rs111797109	-84306	snp	T	ref	C	ref	C
HLA-DQA1	32511725	8.98565e-10	2.7273e-06	rs113187784	rs68148149	-84231	snp	A	snp	A	ref	C
HLA-DQA1	32511866	1.82846e-11	2.7273e-06	rs112896748	rs72853984	-84090	snp	T	snp	T	ref	C
HLA-DQA1	32511920	1.7091e-06	2.7273e-06	rs112138084	rs75420369	-84036	snp	A	ref	C	ref	C
HLA-DQA1	32512310	4.65722e-14	2.7273e-06	rs112251372	rs66954331	-83646	snp	C	snp	G	ref	T
HLA-DQA1	32514162	2.16631e-06	2.7273e-06	rs113484779	rs113484779	-81794	snp	T	ref	A	ref	A
HLA-DQA1	32514457	3.33436e-12	2.7273e-06	rs113362368	rs67426377	-81499	snp	T	snp	T	ref	C
HLA-DQA1	32516323	5.20726e-09	2.7273e-06	rs78470546	rs74290596	-79633	snp	A	snp	A	ref	G
HLA-DQA1	32516848	3.9919e-11	2.7273e-06	rs111739306	rs111739306	-79108	snp	G	snp	G	ref	T
HLA-DQA1	32518236	5.01462e-07	2.7273e-06	rs113182435	rs113182435	-77720	snp	A	ref	G	ref	G
HLA-DQA1	32518251	1.61836e-06	2.7273e-06	rs111693298	rs111693298	-77705	snp	T	ref	C	ref	C
HLA-DQA1	32518301	3.92122e-13	2.7273e-06	rs113068532	rs113068532	-77655	snp	C	snp	C	ref	G
HLA-DQA1	32520460	3.21004e-07	2.7273e-06	rs113521434	rs113521434	-75496	snp	T	ref	C	ref	C
HLA-DQA1	32561609	2.47497e-06	2.7273e-06	rs78493528	rs28366323	-34347	snp	G	ref	A	ref	A
HLA-DQA1	32561659	1.98159e-06	2.7273e-06	rs75676849	rs28366325	-34297	snp	C	ref	T	ref	T
HLA-DQA1	32561678	1.90434e-06	2.7273e-06	rs115987022	rs28366327	-34278	snp	A	ref	G	ref	G
HLA-DQA1	32587117	1.62135e-06	2.7273e-06	rs28383313	rs28383313	-8839	snp	G	ref	C	ref	C
HLA-DQA1	32589668	2.68157e-06	2.7273e-06	rs9271516	rs9271516	-6288	snp	A	ref	C	ref	C
HLA-DQA1	32591383	6.91517e-08	2.7273e-06	rs114509360	rs9271602	-4573	snp	G	ref	T	ref	T
HLA-DQA1	32598262	1.09413e-07	2.7273e-06	rs115354686	rs9272014	2306	ref	G	snp	A	snp	A
HLA-DQA1	32601222	3.61772e-07	2.7273e-06	rs114038635	rs9272168	5266	ref	T	snp	C	snp	C
HLA-DQA1	32602269	1.08518e-07	2.7273e-06	rs115347165	rs9272219	6313	ref	G	snp	T	snp	T
HLA-DQA1	32602352	1.08044e-07	2.7273e-06	rs116105527	rs9272224	6396	ref	C	snp	T	snp	T
HLA-DQA1	32602372	1.08044e-07	2.7273e-06	rs115657185	rs9272225	6416	ref	G	snp	T	snp	T
HLA-DQA1	32602702	1.09471e-07	2.7273e-06	rs116792440	rs9272236	6746	ref	T	snp	C	snp	C
HLA-DQA1	32602952	1.08306e-07	2.7273e-06	rs116148828	rs9272249	6996	ref	T	snp	A	snp	A
HLA-DQA1	32602958	1.08518e-07	2.7273e-06	rs116643693	rs9272250	7002	ref	A	snp	T	snp	T
HLA-DQA1	32602966	1.08518e-07	2.7273e-06	rs115905432	rs9272251	7010	ref	A	snp	G	snp	G
HLA-DQA1	32603007	5.93795e-07	2.7273e-06	rs116152465	rs2040406	7051	ref	A	snp	G	snp	G
HLA-DQA1	32603133	1.08518e-07	2.7273e-06	rs115982876	rs9272255	7177	ref	C	snp	T	snp	T
HLA-DQA1	32603242	1.08412e-07	2.7273e-06	rs116343613	rs9272261	7286	ref	G	snp	A	snp	A
HLA-DQA1	32603416	1.09787e-08	2.7273e-06	rs115245395	rs9272266	7460	ref	G	snp	A	snp	A
HLA-DQA1	32603526	1.18066e-07	2.7273e-06	rs111529210	rs9272271	7570	ref	A	snp	T	snp	T
HLA-DQA1	32603530	1.18066e-07	2.7273e-06	rs113008958	rs9272272	7574	ref	G	snp	A	snp	A
HLA-DQA1	32603563	3.62641e-08	2.7273e-06	rs112611841	rs28471056	7607	ref	C	snp	T	ref	C
HLA-DQA1	32603583	1.0972e-07	2.7273e-06	rs113642651	rs9272273	7627	ref	A	snp	G	snp	G
HLA-DQA1	32603599	1.0972e-07	2.7273e-06	rs113457344	rs9272274	7643	ref	C	snp	T	snp	T
HLA-DQA1	32603641	1.20645e-07	2.7273e-06	rs79999819	rs9272277	7685	ref	G	snp	C	snp	C
HLA-DQA1	32603656	1.07426e-07	2.7273e-06	rs116139966	rs9272278	7700	ref	C	snp	G	snp	G
HLA-DQA1	32603825	7.30583e-07	2.7273e-06	rs80225417	rs3129774	7869	snp	T	ref	C	ref	C
HLA-DQA1	32605336	4.33652e-07	2.7273e-06	rs9272435	rs9272435	9380	snp	A	ref	G	ref	G
HLA-DQA1	32605356	1.55533e-06	2.7273e-06	rs9272437	rs9272437	9400	ref	A	snp	G	snp	G
HLA-DQA1	32605358	1.55926e-06	2.7273e-06	rs9272438	rs9272438	9402	ref	C	snp	G	snp	G
HLA-DQA1	32605478	2.98093e-07	2.7273e-06	rs9272450	rs9272450	9522	ref	C	snp	T	snp	T
HLA-DQA1	32605543	3.11229e-07	2.7273e-06	rs9272455	rs9272455	9587	ref	A	snp	G	snp	G
HLA-DQA1	32605578	3.0575e-13	2.7273e-06	rs9272459	rs9272459	9622	ref	G	snp	A	snp	A
HLA-DQA1	32608150	1.15929e-07	2.7273e-06	rs9272630	rs9272630	12194	ref	G	snp	A	snp	A
HLA-DQA1	32608152	1.14332e-07	2.7273e-06	rs9272631	rs9272631	12196	ref	T	snp	C	snp	C
HLA-DQA1	32609057	1.07983e-07	2.7273e-06	chr6_32609057	rs9272687	13101	ref	G	snp	A	snp	A
HLA-DQA1	32609506	1.12092e-07	2.7273e-06	rs9272724	rs9272724	13550	ref	G	snp	C	snp	C
HLA-DQA1	32610044	1.06568e-07	2.7273e-06	rs9272755	rs9272755	14088	ref	T	snp	C	snp	C
HLA-DQA1	32610050	1.06776e-07	2.7273e-06	rs111625346	rs111625346	14094	ref	T	snp	C	snp	C
HLA-DQA1	32610781	1.15518e-07	2.7273e-06	rs1048643	rs547306579	14825	ref	C	snp	T	snp	T
HLA-DQA1	32610786	1.15433e-07	2.7273e-06	rs1048645	rs1048645	14830	ref	C	snp	T	ref	C
HLA-DQA1	32626015	4.71424e-12	2.7273e-06	rs6905282	rs6905282	30059	ref	C	snp	A	snp	A
HLA-DQA1	32626019	4.7169e-12	2.7273e-06	rs9273358	rs9273358	30063	ref	C	snp	T	snp	T
HLA-DQA1	32626249	2.63283e-15	2.7273e-06	rs112075978	rs6928482	30293	snp	C	ref	T	ref	T
HLA-DQA1	32626311	1.19603e-06	2.7273e-06	rs112935615	rs6906021	30355	ref	T	snp	C	snp	C
HLA-DQA1	32626565	2.67038e-07	2.7273e-06	rs9273371	rs9273371	30609	ref	C	snp	T	snp	T
HLA-DQA1	32628079	8.55908e-08	2.7273e-06	rs9273477	rs9273477	32123	snp	A	ref	C	ref	C
HLA-DQA1	32628122	4.63043e-08	2.7273e-06	rs9273481	rs9273481	32166	ref	G	snp	C	snp	C
HLA-DQA1	32628149	5.47866e-08	2.7273e-06	rs9273487	rs9273487	32193	snp	G	ref	A	ref	A
HLA-DQA1	32628159	1.54903e-07	2.7273e-06	rs9273488	rs9273488	32203	snp	G	ref	C	ref	C
HLA-DQA1	32628193	3.22371e-08	2.7273e-06	rs9273490	rs9273490	32237	ref	G	snp	A	snp	A
HLA-DQA1	32628283	8.33213e-08	2.7273e-06	rs9273496	rs9273496	32327	snp	A	ref	G	ref	G
HLA-DQA1	32628361	3.38537e-11	2.7273e-06	rs9273501	rs9273501	32405	snp	A	ref	T	ref	T
HLA-DQA1	32628389	1.68212e-08	2.7273e-06	rs9273502	rs9273502	32433	snp	C	ref	A	ref	A
HLA-DQA1	32628390	1.68196e-08	2.7273e-06	rs9273503	rs9273503	32434	snp	T	ref	G	ref	G
HLA-DQA1	32628420	1.0187e-11	2.7273e-06	rs9273505	rs9273505	32464	snp	T	ref	C	ref	C
HLA-DQA1	32628432	6.42019e-08	2.7273e-06	rs9273507	rs9273507	32476	ref	A	snp	G	snp	G
HLA-DQA1	32629639	1.86882e-08	2.7273e-06	rs9273866	rs9273866	33683	snp	C	ref	T	ref	T
HLA-DQA1	32629680	6.4689e-08	2.7273e-06	rs2854272	rs2854272	33724	ref	A	snp	G	snp	G
HLA-DQA1	32629891	1.01573e-11	2.7273e-06	chr6_32629891	rs1063323	33935	snp	T	ref	C	ref	C
HLA-DQA1	32629955	1.51607e-11	2.7273e-06	chr6_32629955	rs1063321	33999	snp	T	ref	C	ref	C
HLA-DQA1	32633425	1.31327e-07	2.7273e-06	rs9274461	rs9274461	37469	ref	T	snp	C	snp	C
HLA-DQA1	32633466	8.23567e-08	2.7273e-06	rs9274463	rs9274463	37510	ref	A	snp	C	snp	C
HLA-DQA1	32633668	8.94093e-07	2.7273e-06	rs28746828	rs28746828	37712	snp	G	ref	A	ref	A
HLA-DQA1	32635828	1.92855e-08	2.7273e-06	rs3828792	rs3828792	39872	snp	C	ref	G	ref	G
HLA-DQA1	32635904	1.01544e-07	2.7273e-06	rs9274617	rs9274617	39948	ref	T	snp	A	snp	A
HLA-DQA1	32636280	1.88182e-08	2.7273e-06	rs9274654	rs9274654	40324	snp	T	ref	G	ref	G
HLA-DQA1	32636289	1.88182e-08	2.7273e-06	rs9274655	rs9274655	40333	snp	C	ref	T	ref	T
HLA-DQA1	32636351	1.5534e-07	2.7273e-06	rs9274656	rs9274656	40395	snp	C	ref	T	ref	T
HLA-DQA1	32636443	1.88182e-08	2.7273e-06	rs9274661	rs9274661	40487	snp	C	ref	A	ref	A
HLA-DQA1	32636780	1.11015e-14	2.7273e-06	rs74981472	rs9274683	40824	snp	A	ref	G	ref	G
HLA-DQA1	32636785	1.11015e-14	2.7273e-06	rs76643719	rs9274684	40829	snp	T	ref	C	ref	C
HLA-DQA1	32636844	1.11506e-14	2.7273e-06	rs112713087	rs9274685	40888	snp	C	ref	T	ref	T
HLA-DQA1	32636882	1.04678e-14	2.7273e-06	rs113129660	rs9274687	40926	snp	T	ref	C	ref	C
HLA-DQA1	32636900	2.2891e-08	2.7273e-06	rs114832779	rs9274688	40944	snp	T	ref	C	ref	C
HLA-DQA1	32636930	1.05692e-14	2.7273e-06	rs115071783	rs9274689	40974	snp	C	ref	T	ref	T
HLA-DQA1	32636940	1.05692e-14	2.7273e-06	rs114490772	rs9274690	40984	snp	C	ref	A	ref	A
HLA-DQA1	32636972	1.46585e-14	2.7273e-06	rs114979083	rs9274693	41016	snp	T	ref	C	ref	C
HLA-DQA1	32637016	1.67825e-14	2.7273e-06	rs114391260	rs9274697	41060	snp	G	ref	A	ref	A
HLA-DQA1	32637180	2.32861e-08	2.7273e-06	rs114691408	rs9274700	41224	snp	G	ref	A	ref	A
HLA-DQA1	32637181	7.43442e-15	2.7273e-06	rs115568306	rs9274701	41225	snp	G	ref	T	ref	T
HLA-DQA1	32637213	2.28287e-08	2.7273e-06	rs114013540	rs9274704	41257	snp	G	ref	A	ref	A
HLA-DQA1	32637275	3.8369e-08	2.7273e-06	rs114663874	rs9274709	41319	snp	G	ref	A	ref	A
HLA-DQA1	32637418	2.79089e-07	2.7273e-06	rs114969155	rs17205647	41462	snp	A	ref	G	ref	G
HLA-DQA1	32637454	1.06659e-14	2.7273e-06	rs116170681	rs9274717	41498	snp	A	ref	C	ref	C
HLA-DQA1	32637573	2.97279e-15	2.7273e-06	rs114437982	rs9274725	41617	snp	T	ref	C	ref	C
HLA-DQA1	32637593	1.05801e-14	2.7273e-06	rs114246709	rs9274726	41637	snp	G	ref	C	ref	C
HLA-DQA1	32637696	1.33132e-07	2.7273e-06	rs116429356	rs9274727	41740	snp	G	ref	T	ref	T
HLA-DQA1	32637772	2.37041e-08	2.7273e-06	rs116745330	rs9274728	41816	snp	G	ref	A	ref	A
HLA-DQA1	32637817	1.14969e-14	2.7273e-06	rs116009081	rs9274730	41861	snp	A	ref	G	ref	G
HLA-DQA1	32637823	1.19268e-14	2.7273e-06	rs114995050	rs9274731	41867	snp	G	ref	A	ref	A
HLA-DQA1	32637825	1.14865e-14	2.7273e-06	rs115542063	rs9274732	41869	snp	A	ref	G	ref	G
HLA-DQA1	32637887	1.06018e-14	2.7273e-06	rs115793970	rs9274734	41931	snp	C	ref	T	ref	T
HLA-DQA1	32637896	2.36264e-08	2.7273e-06	rs116621178	rs9274735	41940	snp	A	ref	G	ref	G
HLA-DQA1	32637968	1.06092e-14	2.7273e-06	rs115839559	rs9274740	42012	snp	T	ref	A	ref	A
HLA-DQA1	32637994	1.50697e-09	2.7273e-06	rs116135965	rs9274741	42038	snp	C	ref	T	ref	T
HLA-DQA1	32638094	1.11287e-14	2.7273e-06	rs116534462	rs9274749	42138	snp	A	ref	G	ref	G
HLA-DQA1	32638163	4.96796e-10	2.7273e-06	rs114387863	rs9274752	42207	snp	A	ref	T	ref	T
HLA-DQA1	32638176	1.15456e-09	2.7273e-06	rs116562002	rs9274753	42220	snp	T	ref	C	ref	C
HLA-DQA1	32638290	7.58791e-10	2.7273e-06	rs114117748	rs9274758	42334	snp	G	ref	A	ref	A
HLA-DQA1	32638348	7.57063e-10	2.7273e-06	rs114673754	rs9274760	42392	snp	G	ref	A	ref	A
HLA-DQA1	32638581	1.25107e-09	2.7273e-06	rs114888458	rs9274771	42625	snp	C	ref	T	ref	T
HLA-DQA1	32638583	1.25225e-09	2.7273e-06	rs116160322	rs9274772	42627	snp	C	ref	A	ref	A
HLA-DQA1	32639264	1.46661e-08	2.7273e-06	rs150332008	rs9274794	43308	snp	G	ref	T	ref	T
HLA-DQA1	32639895	7.06915e-10	2.7273e-06	rs114176066	rs9274834	43939	snp	G	ref	A	ref	A
HLA-DQA1	32639956	9.09669e-10	2.7273e-06	rs116691321	rs9274836	44000	snp	A	ref	G	ref	G
HLA-DQA1	32640015	8.97252e-10	2.7273e-06	rs145509891	rs9274839	44059	snp	G	ref	A	ref	A
HLA-DQA1	32648437	6.16418e-10	2.7273e-06	rs115485621	rs9275069	52481	snp	G	ref	A	ref	A
HLA-DQA1	32648449	6.52032e-10	2.7273e-06	rs115423044	rs9275070	52493	snp	T	ref	C	ref	C
HLA-DQA1	32648513	6.52098e-10	2.7273e-06	rs116359781	rs9275073	52557	snp	G	ref	C	ref	C
HLA-DQA1	32648893	6.23087e-10	2.7273e-06	rs114108002	rs9275087	52937	snp	C	ref	T	ref	T
HLA-DQA1	32649355	5.78448e-10	2.7273e-06	rs114669885	rs9275101	53399	snp	A	ref	G	ref	G
HLA-DQA1	32649361	5.78841e-10	2.7273e-06	rs116497309	rs9275102	53405	snp	A	ref	G	ref	G
HLA-DQA1	32649386	5.78887e-10	2.7273e-06	rs115221454	rs9275103	53430	snp	C	ref	T	ref	T
HLA-DQA1	32649416	6.3112e-10	2.7273e-06	rs115462088	rs9275105	53460	snp	T	ref	C	ref	C
HLA-DQA1	32649475	6.31855e-10	2.7273e-06	rs115587303	rs9275106	53519	snp	C	ref	T	ref	T
HLA-DQA1	32649773	5.82143e-10	2.7273e-06	rs116445363	rs9275112	53817	snp	A	ref	G	ref	G
HLA-DQA1	32649996	6.38386e-10	2.7273e-06	rs149910922	rs9275118	54040	snp	G	ref	A	ref	A
HLA-DQA1	32650031	6.3928e-10	2.7273e-06	rs114874386	rs9275119	54075	snp	A	ref	G	ref	G
HLA-DQA1	32650256	6.43507e-10	2.7273e-06	rs115160772	rs9275123	54300	snp	T	ref	G	ref	G
HLA-DQA1	32650293	6.43533e-10	2.7273e-06	rs114438493	rs9275125	54337	snp	T	ref	A	ref	A
HLA-DQA1	32650467	6.47072e-10	2.7273e-06	rs114504254	rs9275131	54511	snp	T	ref	C	ref	C
HLA-DQA1	32650588	6.48795e-10	2.7273e-06	rs116755211	rs9275133	54632	snp	G	ref	A	ref	A
HLA-DQA1	32650736	7.49481e-10	2.7273e-06	rs114441925	rs9275135	54780	snp	C	ref	T	ref	T
HLA-DQA1	32650757	6.48795e-10	2.7273e-06	rs116069981	rs9275136	54801	snp	T	ref	C	ref	C
HLA-DQA1	32650958	6.48795e-10	2.7273e-06	rs115824983	rs9275138	55002	snp	G	ref	A	ref	A
HLA-DQA1	32651005	6.48795e-10	2.7273e-06	rs116483381	rs9275139	55049	snp	A	ref	C	ref	C
HLA-DQA1	32651363	6.48349e-10	2.7273e-06	rs116251732	rs9275145	55407	snp	T	ref	C	ref	C
HLA-DQA1	32651495	6.375e-10	2.7273e-06	rs114063120	rs9275146	55539	snp	T	ref	G	ref	G
HLA-DQA1	32651585	6.48795e-10	2.7273e-06	rs114073271	rs9275148	55629	snp	C	ref	T	ref	T
HLA-DQA1	32651894	6.48795e-10	2.7273e-06	rs115294193	rs2856695	55938	snp	G	ref	A	ref	A
HLA-DQA1	32652359	6.48795e-10	2.7273e-06	rs114347519	rs3021058	56403	snp	C	ref	A	ref	A
HLA-DQA1	32652363	6.47286e-10	2.7273e-06	rs115502445	rs3021057	56407	snp	T	ref	C	ref	C
HLA-DQA1	32652687	6.48795e-10	2.7273e-06	rs116105553	rs9275162	56731	snp	C	ref	T	ref	T
HLA-DQA1	32653283	6.48795e-10	2.7273e-06	rs114860378	rs2856693	57327	snp	T	ref	C	ref	C
HLA-DQA1	32653676	1.19791e-09	2.7273e-06	rs114232200	rs9275168	57720	snp	C	ref	T	ref	T
HLA-DQA1	32654869	1.32269e-09	2.7273e-06	rs115641378	rs2856686	58913	snp	C	ref	T	ref	T
HLA-DQA1	32656833	2.67175e-10	2.7273e-06	rs140623663	rs2856676	60877	snp	A	ref	G	ref	G
HLA-DQA1	32656869	2.51863e-10	2.7273e-06	rs114030935	rs9275202	60913	snp	G	ref	A	ref	A
HLA-DQA1	32656890	6.07536e-10	2.7273e-06	rs115897352	rs2647000	60934	snp	C	ref	T	ref	T
HLA-DQA1	32657543	6.48795e-10	2.7273e-06	rs115107103	rs4642516	61587	snp	T	ref	G	ref	G
HLA-DQA1	32657818	6.39161e-10	2.7273e-06	rs115905399	rs7754464	61862	snp	G	ref	A	ref	A
HLA-DQA1	32663208	2.94637e-08	2.7273e-06	rs114824158	rs9275289	67252	snp	C	ref	A	ref	A
HLA-DQA1	32663564	2.94637e-08	2.7273e-06	rs116807684	rs5000634	67608	snp	G	ref	A	ref	A
HLA-DQA1	32663986	2.94637e-08	2.7273e-06	rs116820691	rs6457619	68030	snp	G	ref	C	ref	C
HLA-DQA1	32664163	2.94637e-08	2.7273e-06	rs116303071	rs6457622	68207	snp	C	ref	A	ref	A
HLA-DQA1	32664332	2.94637e-08	2.7273e-06	rs116829165	rs7745040	68376	snp	C	ref	T	ref	T
HLA-DQA1	32664675	2.94637e-08	2.7273e-06	rs116196038	rs2894380	68719	snp	G	ref	A	ref	A
HLA-DQA1	32665079	6.48795e-10	2.7273e-06	rs115995365	rs2856667	69123	snp	C	ref	T	ref	T
HLA-DQA1	32682308	6.24452e-09	2.7273e-06	rs115795926	rs3104405	86352	snp	A	ref	C	snp	A
HLA-DQA1	32682452	3.90313e-09	2.7273e-06	rs116837836	rs3104407	86496	snp	A	ref	G	snp	A

## Sheet: HLA-DQA2
Gene Name	SNP Position	P value	adj. p-value	SNP ID 1kg project	rs id dbSNP142	tss Distance	A2-B46-DR9 varType	A2-B46-DR9 Allele	A33-B58-DR3 varType	A33-B58-DR3 Allele	A1-B8-DR3 varType	A1-B8-DR3 Allele
HLA-DQA2	32340068	8.64101e-07	3.09001e-06	rs140677956	rs1967688	-369051	ref	C	snp	T	snp	T
HLA-DQA2	32340236	1.12085e-07	3.09001e-06	rs114915632	rs9268399	-368883	snp	A	snp	A	ref	G
HLA-DQA2	32340654	1.15078e-07	3.09001e-06	rs114098737	rs9268400	-368465	ref	G	snp	A	ref	G
HLA-DQA2	32341318	1.21706e-07	3.09001e-06	rs116712969	rs9268401	-367801	ref	A	snp	G	ref	A
HLA-DQA2	32341473	1.21706e-07	3.09001e-06	rs114500046	rs9268403	-367646	ref	T	snp	C	ref	T
HLA-DQA2	32341719	1.21706e-07	3.09001e-06	rs77507878	rs9268404	-367400	ref	C	snp	T	ref	C
HLA-DQA2	32342087	1.21706e-07	3.09001e-06	rs116344803	rs9268405	-367032	ref	C	snp	T	ref	C
HLA-DQA2	32342129	1.21706e-07	3.09001e-06	rs116805629	rs9268406	-366990	ref	C	snp	T	ref	C
HLA-DQA2	32342166	1.21706e-07	3.09001e-06	rs114547862	rs9268407	-366953	ref	T	snp	C	ref	T
HLA-DQA2	32342639	1.21706e-07	3.09001e-06	rs114516501	rs9268409	-366480	ref	A	snp	C	ref	A
HLA-DQA2	32343018	1.21706e-07	3.09001e-06	rs115389128	rs9268412	-366101	ref	T	snp	A	ref	T
HLA-DQA2	32343095	3.17048e-09	3.09001e-06	rs116404299	rs9268413	-366024	ref	T	snp	C	ref	T
HLA-DQA2	32343096	3.15488e-09	3.09001e-06	rs115817533	rs9268414	-366023	ref	G	snp	A	ref	G
HLA-DQA2	32343267	1.14294e-07	3.09001e-06	rs115230017	rs9268415	-365852	ref	G	snp	C	ref	G
HLA-DQA2	32343384	1.21706e-07	3.09001e-06	rs115459627	rs9268416	-365735	ref	A	snp	G	ref	A
HLA-DQA2	32343616	9.352e-08	3.09001e-06	rs116029472	rs9268417	-365503	ref	A	snp	G	ref	A
HLA-DQA2	32343686	9.352e-08	3.09001e-06	rs114535182	rs9268418	-365433	ref	T	snp	C	ref	T
HLA-DQA2	32343796	1.21706e-07	3.09001e-06	rs116592680	rs9268420	-365323	ref	C	snp	T	ref	C
HLA-DQA2	32343869	1.24993e-08	3.09001e-06	rs114132272	rs9268421	-365250	ref	A	snp	G	ref	A
HLA-DQA2	32343873	1.24993e-08	3.09001e-06	rs115122271	rs9268422	-365246	ref	G	snp	A	ref	G
HLA-DQA2	32343882	1.24993e-08	3.09001e-06	rs115939783	rs9268423	-365237	ref	C	snp	T	ref	C
HLA-DQA2	32343985	9.79176e-08	3.09001e-06	rs114232421	rs9268424	-365134	ref	T	snp	C	ref	T
HLA-DQA2	32344376	1.21706e-07	3.09001e-06	rs116280131	rs9268425	-364743	ref	C	snp	T	ref	C
HLA-DQA2	32344731	1.21706e-07	3.09001e-06	rs116674809	rs9268426	-364388	ref	A	snp	G	ref	A
HLA-DQA2	32344808	1.21706e-07	3.09001e-06	rs145638274	rs9268427	-364311	ref	C	snp	T	ref	C
HLA-DQA2	32344973	1.21706e-07	3.09001e-06	rs114852269	rs9268428	-364146	ref	G	snp	T	ref	G
HLA-DQA2	32345052	8.58633e-08	3.09001e-06	rs115523891	rs9268429	-364067	ref	A	snp	G	ref	A
HLA-DQA2	32345443	1.21706e-07	3.09001e-06	rs114620292	rs2894252	-363676	ref	G	snp	T	ref	G
HLA-DQA2	32345514	1.21706e-07	3.09001e-06	rs115653707	rs9268431	-363605	ref	T	snp	G	ref	T
HLA-DQA2	32345667	1.21706e-07	3.09001e-06	rs116594306	rs9268432	-363452	ref	A	snp	G	ref	A
HLA-DQA2	32346701	9.35616e-08	3.09001e-06	rs116064806	rs9268439	-362418	ref	G	snp	A	ref	G
HLA-DQA2	32347280	9.352e-08	3.09001e-06	rs115760772	rs8180659	-361839	ref	C	snp	T	ref	C
HLA-DQA2	32347490	1.21706e-07	3.09001e-06	rs115031334	rs8180664	-361629	ref	C	snp	T	ref	C
HLA-DQA2	32347532	2.66974e-09	3.09001e-06	rs115048158	rs8180673	-361587	ref	C	snp	T	ref	C
HLA-DQA2	32347533	2.65654e-09	3.09001e-06	rs114096595	rs8180672	-361586	ref	A	snp	G	ref	A
HLA-DQA2	32347749	1.21706e-07	3.09001e-06	rs115250620	rs9268446	-361370	ref	A	snp	G	ref	A
HLA-DQA2	32347831	9.352e-08	3.09001e-06	rs114493958	rs9268447	-361288	ref	T	snp	C	ref	T
HLA-DQA2	32347897	1.21706e-07	3.09001e-06	rs116456061	rs2395155	-361222	ref	C	snp	T	ref	C
HLA-DQA2	32348145	1.21706e-07	3.09001e-06	rs115302350	rs2395157	-360974	ref	A	snp	G	ref	A
HLA-DQA2	32348463	9.11631e-08	3.09001e-06	rs114505128	rs9268448	-360656	ref	C	snp	G	ref	C
HLA-DQA2	32348467	9.352e-08	3.09001e-06	rs115539187	rs9268449	-360652	ref	G	snp	A	ref	G
HLA-DQA2	32349494	9.352e-08	3.09001e-06	rs116376318	rs9268452	-359625	ref	A	snp	G	ref	A
HLA-DQA2	32349571	9.352e-08	3.09001e-06	rs114089900	rs9268453	-359548	ref	T	snp	C	ref	T
HLA-DQA2	32349711	9.352e-08	3.09001e-06	rs114519828	rs9268454	-359408	ref	A	snp	G	ref	A
HLA-DQA2	32349946	9.352e-08	3.09001e-06	rs115034231	rs9268456	-359173	ref	C	snp	A	ref	C
HLA-DQA2	32350036	9.352e-08	3.09001e-06	rs116686746	rs9268457	-359083	ref	A	snp	G	ref	A
HLA-DQA2	32350384	8.03981e-08	3.09001e-06	rs115798543	rs9268458	-358735	ref	C	snp	A	ref	C
HLA-DQA2	32350776	9.352e-08	3.09001e-06	rs115879200	rs9268459	-358343	ref	G	snp	A	ref	G
HLA-DQA2	32351901	1.21706e-07	3.09001e-06	rs114407410	rs9268461	-357218	ref	C	snp	A	ref	C
HLA-DQA2	32357165	1.21706e-07	3.09001e-06	rs114851733	rs9268474	-351954	ref	T	snp	C	ref	T
HLA-DQA2	32358231	1.21706e-07	3.09001e-06	rs114501456	rs9268475	-350888	ref	C	snp	T	ref	C
HLA-DQA2	32359121	1.21706e-07	3.09001e-06	rs115797478	rs9268477	-349998	ref	G	snp	A	ref	G
HLA-DQA2	32360258	1.54376e-07	3.09001e-06	rs139164330	rs9268478	-348861	ref	G	snp	A	ref	G
HLA-DQA2	32363844	1.21706e-07	3.09001e-06	rs116165642	rs9268480	-345275	ref	C	snp	T	ref	C
HLA-DQA2	32364356	1.21706e-07	3.09001e-06	rs114338049	rs9268481	-344763	ref	A	snp	G	ref	A
HLA-DQA2	32367722	1.22061e-07	3.09001e-06	rs116098855	rs2294880	-341397	ref	A	snp	G	ref	A
HLA-DQA2	32367777	1.21706e-07	3.09001e-06	rs115381740	rs9268482	-341342	ref	A	snp	T	ref	A
HLA-DQA2	32367847	8.03981e-08	3.09001e-06	rs114983558	rs3817966	-341272	ref	T	snp	C	ref	T
HLA-DQA2	32368087	1.03724e-07	3.09001e-06	rs114523717	rs3817963	-341032	ref	T	snp	C	ref	T
HLA-DQA2	32368314	9.352e-08	3.09001e-06	rs114164278	rs3817962	-340805	ref	C	snp	A	ref	C
HLA-DQA2	32370616	1.21706e-07	3.09001e-06	rs116031818	rs2076525	-338503	ref	T	snp	C	ref	T
HLA-DQA2	32370684	1.21706e-07	3.09001e-06	rs115579508	rs2076524	-338435	ref	A	snp	G	ref	A
HLA-DQA2	32370835	9.49503e-10	3.09001e-06	rs115051749	rs2076523	-338284	ref	T	snp	C	ref	T
HLA-DQA2	32371179	1.21706e-07	3.09001e-06	rs116423818	rs2076522	-337940	ref	G	snp	C	ref	G
HLA-DQA2	32371269	1.21706e-07	3.09001e-06	rs114204656	rs2076520	-337850	ref	C	snp	T	ref	C
HLA-DQA2	32371619	4.17791e-09	3.09001e-06	rs115233303	rs3793126	-337500	ref	A	snp	G	ref	A
HLA-DQA2	32373698	9.3859e-10	3.09001e-06	rs116474664	rs3806156	-335421	ref	G	snp	T	ref	G
HLA-DQA2	32373801	3.28322e-09	3.09001e-06	rs115802139	rs3806157	-335318	ref	T	snp	G	ref	T
HLA-DQA2	32374131	1.21706e-07	3.09001e-06	rs115022601	rs9268491	-334988	ref	C	snp	G	ref	C
HLA-DQA2	32374622	1.21706e-07	3.09001e-06	rs115052562	rs3763307	-334497	ref	A	snp	T	ref	A
HLA-DQA2	32376746	1.19931e-07	3.09001e-06	rs114190966	rs3763316	-332373	ref	C	snp	T	ref	C
HLA-DQA2	32378945	1.21706e-07	3.09001e-06	rs115267160	rs9268514	-330174	ref	T	snp	A	ref	T
HLA-DQA2	32379489	1.21706e-07	3.09001e-06	rs116335396	rs9268516	-329630	ref	C	snp	T	ref	C
HLA-DQA2	32392661	1.00049e-06	3.09001e-06	rs115932056	rs2157332	-316458	snp	T	snp	T	ref	C
HLA-DQA2	32395568	9.00756e-07	3.09001e-06	rs115740655	rs2187818	-313551	snp	T	snp	T	ref	G
HLA-DQA2	32396057	9.00756e-07	3.09001e-06	rs114832621	rs9268578	-313062	snp	G	snp	G	ref	A
HLA-DQA2	32396450	9.00756e-07	3.09001e-06	rs115076007	rs9268579	-312669	snp	A	snp	A	ref	G
HLA-DQA2	32396905	9.00756e-07	3.09001e-06	rs116723460	rs9268580	-312214	snp	C	snp	C	ref	G
HLA-DQA2	32397266	9.00756e-07	3.09001e-06	rs116313843	rs9268583	-311853	snp	G	snp	G	ref	T
HLA-DQA2	32397403	9.00756e-07	3.09001e-06	rs115036735	rs9268585	-311716	snp	G	snp	G	ref	T
HLA-DQA2	32397794	3.00541e-08	3.09001e-06	rs115861634	rs9268588	-311325	snp	G	snp	G	ref	C
HLA-DQA2	32398202	3.00541e-08	3.09001e-06	rs114310176	rs9268589	-310917	snp	A	snp	A	ref	G
HLA-DQA2	32398563	3.00541e-08	3.09001e-06	rs116504772	rs7774047	-310556	snp	A	snp	A	ref	C
HLA-DQA2	32398675	3.00541e-08	3.09001e-06	rs114448767	rs7756262	-310444	snp	A	snp	A	ref	T
HLA-DQA2	32399092	3.00541e-08	3.09001e-06	rs114987424	rs4348358	-310027	snp	A	snp	A	ref	G
HLA-DQA2	32399187	5.07986e-11	3.09001e-06	rs115022497	rs4321864	-309932	snp	A	ref	C	ref	C
HLA-DQA2	32399833	3.00541e-08	3.09001e-06	rs114208216	rs9268605	-309286	snp	A	snp	A	ref	G
HLA-DQA2	32400070	3.00541e-08	3.09001e-06	rs115535215	rs9268606	-309049	snp	A	snp	A	ref	G
HLA-DQA2	32400538	3.00541e-08	3.09001e-06	rs114652252	rs9268607	-308581	snp	G	snp	G	ref	A
HLA-DQA2	32400865	3.00541e-08	3.09001e-06	rs115658703	rs9268608	-308254	snp	T	snp	T	ref	C
HLA-DQA2	32401261	3.00541e-08	3.09001e-06	rs116414933	rs9268609	-307858	snp	A	snp	A	ref	G
HLA-DQA2	32401263	3.00541e-08	3.09001e-06	rs116276231	rs9268610	-307856	snp	C	snp	C	ref	T
HLA-DQA2	32401996	3.00541e-08	3.09001e-06	rs144034006	rs1987305	-307123	snp	T	snp	T	ref	G
HLA-DQA2	32402225	3.00541e-08	3.09001e-06	rs144212342	rs960736	-306894	snp	C	snp	C	ref	T
HLA-DQA2	32402440	3.00541e-08	3.09001e-06	rs115954158	rs7753264	-306679	snp	G	snp	G	ref	A
HLA-DQA2	32402464	3.00541e-08	3.09001e-06	rs116112303	rs7773756	-306655	snp	C	snp	C	ref	T
HLA-DQA2	32402692	3.00541e-08	3.09001e-06	rs115707738	rs9268613	-306427	snp	T	snp	T	ref	C
HLA-DQA2	32402889	3.00541e-08	3.09001e-06	rs114697862	rs9268615	-306230	snp	A	snp	A	ref	G
HLA-DQA2	32404093	2.85173e-08	3.09001e-06	rs116462671	rs4612206	-305026	snp	T	snp	T	ref	C
HLA-DQA2	32406530	3.00541e-08	3.09001e-06	rs116391266	rs9268634	-302589	snp	A	snp	A	ref	G
HLA-DQA2	32408044	4.91052e-11	3.09001e-06	rs115656492	rs9268644	-301075	snp	C	snp	C	ref	A
HLA-DQA2	32408527	3.00541e-08	3.09001e-06	rs115736223	rs9268645	-300592	snp	G	snp	G	ref	C
HLA-DQA2	32409656	9.00756e-07	3.09001e-06	rs114908953	rs9268657	-299463	snp	A	snp	A	ref	G
HLA-DQA2	32414668	6.96484e-08	3.09001e-06	rs147798215	rs9268677	-294451	snp	A	snp	A	ref	G
HLA-DQA2	32415386	3.74693e-07	3.09001e-06	rs115164368	rs9268681	-293733	snp	A	snp	A	ref	G
HLA-DQA2	32415422	3.74693e-07	3.09001e-06	rs116642228	rs9268682	-293697	snp	T	snp	T	ref	G
HLA-DQA2	32415457	3.98136e-07	3.09001e-06	rs115332799	rs9268684	-293662	snp	A	snp	A	ref	G
HLA-DQA2	32415464	3.98136e-07	3.09001e-06	rs116835273	rs9268685	-293655	snp	T	snp	T	ref	A
HLA-DQA2	32415540	1.0079e-06	3.09001e-06	rs115287399	rs9268687	-293579	snp	T	snp	T	ref	G
HLA-DQA2	32415585	3.74693e-07	3.09001e-06	rs115453831	rs2894256	-293534	snp	A	snp	A	ref	C
HLA-DQA2	32416469	1.21414e-06	3.09001e-06	rs151270668	rs7762488	-292650	snp	C	snp	C	ref	G
HLA-DQA2	32417704	3.74693e-07	3.09001e-06	rs114740923	rs9268759	-291415	snp	T	snp	T	ref	C
HLA-DQA2	32418157	2.07595e-07	3.09001e-06	rs115889053	rs9268762	-290962	snp	T	snp	T	ref	G
HLA-DQA2	32418416	4.54678e-07	3.09001e-06	rs114420056	rs9268763	-290703	snp	T	snp	T	ref	C
HLA-DQA2	32418561	1.9161e-07	3.09001e-06	rs116356664	rs9268764	-290558	snp	C	snp	C	ref	T
HLA-DQA2	32419022	3.90957e-07	3.09001e-06	rs114803735	rs9268767	-290097	snp	C	snp	C	ref	T
HLA-DQA2	32419291	2.1514e-07	3.09001e-06	rs115084494	rs9268768	-289828	snp	T	snp	T	ref	C
HLA-DQA2	32419547	3.74693e-07	3.09001e-06	rs115210010	rs6912728	-289572	snp	T	snp	T	ref	G
HLA-DQA2	32419908	3.74693e-07	3.09001e-06	rs115419476	rs6457588	-289211	snp	C	snp	C	ref	A
HLA-DQA2	32420372	3.74693e-07	3.09001e-06	rs116318562	rs9268778	-288747	snp	T	snp	T	ref	A
HLA-DQA2	32420489	4.51049e-07	3.09001e-06	rs138635854	rs9268780	-288630	snp	A	snp	A	ref	G
HLA-DQA2	32420792	3.42241e-07	3.09001e-06	rs117743908	rs9268784	-288327	snp	A	snp	A	ref	G
HLA-DQA2	32420888	8.14213e-07	3.09001e-06	rs145951482	rs9268789	-288231	snp	G	snp	G	ref	A
HLA-DQA2	32421154	3.77316e-07	3.09001e-06	rs115213300	rs9268792	-287965	snp	G	snp	G	ref	A
HLA-DQA2	32421328	1.09274e-07	3.09001e-06	rs116321564	rs548780888	-287791	snp	A	snp	A	ref	G
HLA-DQA2	32421735	3.77316e-07	3.09001e-06	rs116417174	rs9268798	-287384	snp	C	snp	C	ref	T
HLA-DQA2	32422259	3.76505e-07	3.09001e-06	rs115927098	rs2097441	-286860	snp	C	snp	C	ref	A
HLA-DQA2	32423355	3.3802e-07	3.09001e-06	rs114996225	rs9268804	-285764	snp	G	snp	G	ref	C
HLA-DQA2	32424176	3.74693e-07	3.09001e-06	rs114425316	rs9268808	-284943	snp	T	snp	T	ref	G
HLA-DQA2	32424265	3.74693e-07	3.09001e-06	rs114302851	rs9268809	-284854	snp	C	snp	C	ref	T
HLA-DQA2	32424296	3.74693e-07	3.09001e-06	rs115551019	rs9268810	-284823	snp	T	snp	T	ref	C
HLA-DQA2	32424370	3.74693e-07	3.09001e-06	rs114383621	rs9268811	-284749	snp	T	snp	T	ref	G
HLA-DQA2	32424616	3.74693e-07	3.09001e-06	rs116833419	rs9268814	-284503	snp	G	snp	G	ref	C
HLA-DQA2	32425049	3.39648e-07	3.09001e-06	rs116734704	rs7743662	-284070	snp	A	snp	A	ref	G
HLA-DQA2	32425397	4.34796e-07	3.09001e-06	rs114764225	rs9268820	-283722	snp	A	snp	A	ref	C
HLA-DQA2	32425605	2.47351e-07	3.09001e-06	rs114686744	rs7748310	-283514	snp	A	snp	A	ref	G
HLA-DQA2	32425742	2.29852e-07	3.09001e-06	rs114008032	rs7748085	-283377	snp	G	snp	G	ref	A
HLA-DQA2	32425914	2.11252e-07	3.09001e-06	rs115889399	rs7748825	-283205	snp	C	snp	C	ref	G
HLA-DQA2	32425983	2.43199e-07	3.09001e-06	rs140750775	rs6457592	-283136	snp	C	snp	C	ref	T
HLA-DQA2	32426540	9.87143e-08	3.09001e-06	rs114389843	rs9268828	-282579	snp	G	snp	G	ref	A
HLA-DQA2	32426602	1.01902e-07	3.09001e-06	rs142079700	rs9268829	-282517	snp	G	snp	G	ref	A
HLA-DQA2	32427099	2.58443e-09	3.09001e-06	rs115130468	rs577950360	-282020	snp	G	snp	G	ref	C
HLA-DQA2	32427748	2.62196e-09	3.09001e-06	rs115543118	rs9268831	-281371	snp	T	snp	T	ref	C
HLA-DQA2	32428062	5.72601e-10	3.09001e-06	rs114975350	rs9268833	-281057	snp	T	ref	C	ref	C
HLA-DQA2	32428079	5.72601e-10	3.09001e-06	rs114455794	rs9268834	-281040	snp	A	ref	C	ref	C
HLA-DQA2	32428115	5.72601e-10	3.09001e-06	rs115918645	rs9268835	-281004	snp	A	ref	G	ref	G
HLA-DQA2	32428715	5.72601e-10	3.09001e-06	rs114800139	rs9268838	-280404	snp	A	ref	G	ref	G
HLA-DQA2	32429245	3.52682e-11	3.09001e-06	rs115748304	rs9268846	-279874	snp	G	ref	C	ref	C
HLA-DQA2	32429303	2.70894e-08	3.09001e-06	rs116134276	rs9268848	-279816	snp	A	ref	G	snp	A
HLA-DQA2	32429594	1.37055e-09	3.09001e-06	rs115207614	rs9268852	-279525	snp	G	ref	A	snp	G
HLA-DQA2	32429643	7.2986e-12	3.09001e-06	rs114240154	rs9268853	-279476	snp	C	ref	T	ref	T
HLA-DQA2	32429758	7.2986e-12	3.09001e-06	rs116814466	rs9268858	-279361	snp	C	ref	T	ref	T
HLA-DQA2	32429825	7.2986e-12	3.09001e-06	rs114706637	rs9268860	-279294	snp	T	ref	C	ref	C
HLA-DQA2	32430289	1.37055e-09	3.09001e-06	rs115681097	rs9268863	-278830	snp	G	ref	A	snp	G
HLA-DQA2	32430326	7.2986e-12	3.09001e-06	rs116154425	rs9268864	-278793	snp	A	ref	T	ref	T
HLA-DQA2	32431124	7.2986e-12	3.09001e-06	rs116813153	rs7747529	-277995	snp	A	ref	G	ref	G
HLA-DQA2	32431147	1.37055e-09	3.09001e-06	rs116641163	rs9268877	-277972	snp	G	ref	A	snp	G
HLA-DQA2	32431606	1.37055e-09	3.09001e-06	rs116723474	rs9268881	-277513	snp	A	ref	T	snp	A
HLA-DQA2	32431867	1.37055e-09	3.09001e-06	rs114573204	rs9268888	-277252	snp	T	ref	G	snp	T
HLA-DQA2	32431886	7.00617e-12	3.09001e-06	rs116554358	rs9268889	-277233	snp	G	ref	A	ref	A
HLA-DQA2	32431927	2.59817e-10	3.09001e-06	rs116651295	rs9268893	-277192	snp	T	ref	C	snp	T
HLA-DQA2	32432077	7.2986e-12	3.09001e-06	rs114354639	rs9268905	-277042	snp	C	ref	G	ref	G
HLA-DQA2	32432181	7.2986e-12	3.09001e-06	rs115179728	rs9268906	-276938	snp	G	ref	A	ref	A
HLA-DQA2	32432509	5.87798e-10	3.09001e-06	rs115507861	rs9268912	-276610	snp	A	ref	C	snp	A
HLA-DQA2	32432835	7.2986e-12	3.09001e-06	rs114260710	rs9268923	-276284	snp	T	ref	C	ref	C
HLA-DQA2	32433167	7.2986e-12	3.09001e-06	rs115973608	rs2395185	-275952	snp	T	ref	G	ref	G
HLA-DQA2	32433192	7.15549e-12	3.09001e-06	rs114701036	rs2395186	-275927	snp	G	ref	C	ref	C
HLA-DQA2	32433290	1.18552e-09	3.09001e-06	rs116577912	rs9268932	-275829	snp	G	ref	T	snp	G
HLA-DQA2	32433399	6.79319e-11	3.09001e-06	rs116194388	rs534490668	-275720	snp	G	ref	A	snp	G
HLA-DQA2	32433654	5.05011e-13	3.09001e-06	rs116196327	rs9268944	-275465	snp	C	ref	T	snp	C
HLA-DQA2	32433701	1.5628e-06	3.09001e-06	rs139697122	rs9268945	-275418	snp	C	ref	T	snp	C
HLA-DQA2	32433741	1.32471e-13	3.09001e-06	rs117230773	rs9268947	-275378	snp	A	ref	G	ref	G
HLA-DQA2	32434011	5.8353e-13	3.09001e-06	rs145621799	rs9268954	-275108	snp	A	ref	G	ref	G
HLA-DQA2	32434130	3.57581e-13	3.09001e-06	rs145182993	rs9268960	-274989	snp	C	ref	T	ref	T
HLA-DQA2	32434135	2.73274e-13	3.09001e-06	rs140348826	rs9268961	-274984	snp	A	ref	G	ref	G
HLA-DQA2	32434149	3.5382e-13	3.09001e-06	rs143609473	rs9268963	-274970	snp	T	ref	C	ref	C
HLA-DQA2	32434240	1.08098e-11	3.09001e-06	rs115367740	rs9268965	-274879	snp	A	ref	G	ref	G
HLA-DQA2	32434349	7.2986e-12	3.09001e-06	rs116301112	rs9268969	-274770	snp	T	ref	C	ref	C
HLA-DQA2	32434361	7.2986e-12	3.09001e-06	rs115234248	rs9268970	-274758	snp	A	ref	C	ref	C
HLA-DQA2	32434850	7.2986e-12	3.09001e-06	rs116003090	rs9391781	-274269	snp	C	ref	G	ref	G
HLA-DQA2	32435044	1.37055e-09	3.09001e-06	rs115463367	rs9268979	-274075	snp	C	ref	T	snp	C
HLA-DQA2	32435338	1.41297e-15	3.09001e-06	rs145110260	rs4947340	-273781	snp	T	ref	C	ref	C
HLA-DQA2	32438298	8.08639e-12	3.09001e-06	rs146510523	rs9380306	-270821	snp	G	ref	A	ref	A
HLA-DQA2	32438542	7.12063e-12	3.09001e-06	rs114100277	rs9368726	-270577	snp	C	ref	T	ref	T
HLA-DQA2	32438648	5.59558e-08	3.09001e-06	rs114326983	rs9405108	-270471	snp	T	ref	C	ref	C
HLA-DQA2	32438867	7.24205e-12	3.09001e-06	rs115035228	rs9391877	-270252	snp	T	ref	G	ref	G
HLA-DQA2	32439029	7.27277e-12	3.09001e-06	rs114474838	rs9405109	-270090	snp	C	ref	T	ref	T
HLA-DQA2	32439108	5.56722e-12	3.09001e-06	rs115462856	rs9405110	-270011	snp	C	ref	A	ref	A
HLA-DQA2	32439393	1.54196e-06	3.09001e-06	rs115425034	rs9405040	-269726	snp	C	ref	A	ref	A
HLA-DQA2	32439828	7.2986e-12	3.09001e-06	rs115446493	rs9286790	-269291	snp	A	ref	G	ref	G
HLA-DQA2	32439964	1.23827e-09	3.09001e-06	rs116561055	rs5026743	-269155	snp	T	ref	G	snp	T
HLA-DQA2	32440160	5.9541e-09	3.09001e-06	rs115326369	rs7453649	-268959	snp	C	ref	T	snp	C
HLA-DQA2	32440451	7.8618e-09	3.09001e-06	rs115172347	rs9269070	-268668	snp	A	ref	G	snp	A
HLA-DQA2	32440508	1.4283e-09	3.09001e-06	rs114529343	rs9269072	-268611	snp	C	ref	G	snp	C
HLA-DQA2	32440805	3.11181e-09	3.09001e-06	rs114647234	rs9269076	-268314	snp	A	ref	C	snp	A
HLA-DQA2	32440806	3.10827e-09	3.09001e-06	rs115530216	rs9269077	-268313	snp	T	ref	C	snp	T
HLA-DQA2	32441008	7.2986e-12	3.09001e-06	rs114951502	rs9348886	-268111	snp	T	ref	C	ref	C
HLA-DQA2	32443665	2.16911e-06	3.09001e-06	rs114788382	rs28895241	-265454	snp	C	ref	T	ref	T
HLA-DQA2	32444708	1.98997e-08	3.09001e-06	rs116779258	rs554832027	-264411	snp	A	ref	T	ref	T
HLA-DQA2	32444896	2.41087e-06	3.09001e-06	rs116124074	rs7776032	-264223	snp	T	ref	C	snp	T
HLA-DQA2	32445147	7.41025e-09	3.09001e-06	rs146075726	rs9269137	-263972	snp	T	ref	C	snp	T
HLA-DQA2	32445600	2.74764e-13	3.09001e-06	rs115974809	rs9405112	-263519	snp	A	ref	G	ref	G
HLA-DQA2	32447563	2.4689e-08	3.09001e-06	rs144741451	rs35875942	-261556	snp	C	ref	T	ref	T
HLA-DQA2	32451693	3.13567e-12	3.09001e-06	rs114211694	rs71565331	-257426	snp	C	ref	T	ref	T
HLA-DQA2	32451834	2.62499e-10	3.09001e-06	rs116086865	rs62405562	-257285	snp	G	ref	A	ref	A
HLA-DQA2	32451947	1.64166e-09	3.09001e-06	rs114675911	rs71565334	-257172	snp	T	ref	C	ref	C
HLA-DQA2	32451954	1.64941e-09	3.09001e-06	rs115843682	rs71565335	-257165	snp	C	ref	T	ref	T
HLA-DQA2	32451963	1.69054e-09	3.09001e-06	rs114961538	rs71565336	-257156	snp	A	ref	G	ref	G
HLA-DQA2	32452281	2.62557e-14	3.09001e-06	rs115969637	rs62405565	-256838	snp	G	ref	C	ref	C
HLA-DQA2	32452506	3.68873e-14	3.09001e-06	rs114926876	rs71565340	-256613	snp	T	ref	C	ref	C
HLA-DQA2	32492054	8.79316e-12	3.09001e-06	rs76155697	rs76155697	-217065	snp	C	snp	C	ref	A
HLA-DQA2	32503452	4.30379e-11	3.09001e-06	rs113018790	rs79100516	-205667	snp	T	ref	C	ref	C
HLA-DQA2	32503467	6.56689e-07	3.09001e-06	rs111864865	rs78207639	-205652	snp	C	ref	T	ref	T
HLA-DQA2	32503658	2.83564e-11	3.09001e-06	rs112177836	rs112177836	-205461	snp	A	ref	C	ref	C
HLA-DQA2	32503704	6.37947e-13	3.09001e-06	rs79591888	rs79591888	-205415	snp	A	ref	G	ref	G
HLA-DQA2	32504244	7.15998e-16	3.09001e-06	rs112136047	rs76059278	-204875	snp	G	ref	C	ref	C
HLA-DQA2	32508704	3.00726e-10	3.09001e-06	rs62405591	rs62405591	-200415	snp	A	ref	G	ref	G
HLA-DQA2	32509050	2.83283e-13	3.09001e-06	rs73727962	rs73727962	-200069	snp	G	snp	G	ref	A
HLA-DQA2	32509053	2.8166e-13	3.09001e-06	rs76722140	rs76722140	-200066	snp	T	snp	T	ref	C
HLA-DQA2	32509550	2.23579e-13	3.09001e-06	rs113260943	rs113260943	-199569	snp	C	snp	C	ref	T
HLA-DQA2	32509551	7.17277e-19	3.09001e-06	rs113686014	rs113686014	-199568	snp	A	ref	G	ref	G
HLA-DQA2	32509570	1.42699e-13	3.09001e-06	rs111318483	rs72492308	-199549	snp	C	snp	C	ref	T
HLA-DQA2	32509858	4.9147e-19	3.09001e-06	rs113295133	rs79215033	-199261	snp	G	ref	A	ref	A
HLA-DQA2	32509868	4.93652e-19	3.09001e-06	rs113963102	rs74768610	-199251	snp	C	ref	T	ref	T
HLA-DQA2	32509935	5.90903e-19	3.09001e-06	rs59350153	rs59350153	-199184	snp	T	ref	C	ref	C
HLA-DQA2	32510012	1.59532e-17	3.09001e-06	rs57588792	rs57588792	-199107	snp	A	ref	G	ref	G
HLA-DQA2	32510393	9.01657e-09	3.09001e-06	rs28455662	rs28455662	-198726	snp	G	snp	G	ref	A
HLA-DQA2	32510651	6.7559e-19	3.09001e-06	rs112467274	.	-198468	snp	G	ref	C	ref	C
HLA-DQA2	32511650	3.26446e-19	3.09001e-06	rs111797109	rs111797109	-197469	snp	T	ref	C	ref	C
HLA-DQA2	32511725	5.60205e-10	3.09001e-06	rs113187784	rs68148149	-197394	snp	A	snp	A	ref	C
HLA-DQA2	32511866	1.17551e-12	3.09001e-06	rs112896748	rs72853984	-197253	snp	T	snp	T	ref	C
HLA-DQA2	32511920	2.22681e-16	3.09001e-06	rs112138084	rs75420369	-197199	snp	A	ref	C	ref	C
HLA-DQA2	32511990	1.08202e-16	3.09001e-06	rs112156463	rs112156463	-197129	snp	C	ref	T	ref	T
HLA-DQA2	32512013	1.14355e-11	3.09001e-06	rs113750449	rs77789453	-197106	snp	C	ref	T	ref	T
HLA-DQA2	32512310	3.64902e-15	3.09001e-06	rs112251372	rs66954331	-196809	snp	C	snp	G	ref	T
HLA-DQA2	32512348	3.77212e-13	3.09001e-06	rs111839881	rs62405595	-196771	snp	G	ref	T	ref	T
HLA-DQA2	32513127	4.46537e-17	3.09001e-06	rs113568276	rs113568276	-195992	snp	A	ref	G	ref	G
HLA-DQA2	32514162	3.09805e-18	3.09001e-06	rs113484779	rs113484779	-194957	snp	T	ref	A	ref	A
HLA-DQA2	32514219	5.97895e-12	3.09001e-06	rs113961302	rs113961302	-194900	snp	G	ref	A	ref	A
HLA-DQA2	32514457	5.62882e-13	3.09001e-06	rs113362368	rs67426377	-194662	snp	T	snp	T	ref	C
HLA-DQA2	32516323	8.54787e-08	3.09001e-06	rs78470546	rs74290596	-192796	snp	A	snp	A	ref	G
HLA-DQA2	32516848	6.19435e-11	3.09001e-06	rs111739306	rs111739306	-192271	snp	G	snp	G	ref	T
HLA-DQA2	32517989	2.74354e-12	3.09001e-06	rs74636204	rs74636204	-191130	snp	T	ref	C	ref	C
HLA-DQA2	32518236	3.27162e-19	3.09001e-06	rs113182435	rs113182435	-190883	snp	A	ref	G	ref	G
HLA-DQA2	32518251	1.17031e-16	3.09001e-06	rs111693298	rs111693298	-190868	snp	T	ref	C	ref	C
HLA-DQA2	32518301	8.00623e-14	3.09001e-06	rs113068532	rs113068532	-190818	snp	C	snp	C	ref	G
HLA-DQA2	32520460	6.02572e-19	3.09001e-06	rs113521434	rs113521434	-188659	snp	T	ref	C	ref	C
HLA-DQA2	32560963	4.95531e-17	3.09001e-06	rs28366303	rs28366303	-148156	snp	G	ref	C	ref	C
HLA-DQA2	32561128	4.9922e-17	3.09001e-06	rs28366310	rs28366310	-147991	snp	C	ref	A	ref	A
HLA-DQA2	32561175	5.04877e-17	3.09001e-06	rs28366312	rs28366312	-147944	snp	C	ref	T	ref	T
HLA-DQA2	32561186	5.04877e-17	3.09001e-06	rs28366313	rs28366313	-147933	snp	A	ref	G	ref	G
HLA-DQA2	32561201	4.9922e-17	3.09001e-06	rs28366314	rs28366314	-147918	snp	G	ref	A	ref	A
HLA-DQA2	32561207	4.9922e-17	3.09001e-06	rs28366315	rs28366315	-147912	snp	T	ref	C	ref	C
HLA-DQA2	32561246	4.9922e-17	3.09001e-06	rs28366316	rs28366316	-147873	snp	C	ref	T	ref	T
HLA-DQA2	32561411	1.28356e-17	3.09001e-06	rs28366317	rs28366317	-147708	snp	T	ref	C	ref	C
HLA-DQA2	32561609	1.45484e-18	3.09001e-06	rs78493528	rs28366323	-147510	snp	G	ref	A	ref	A
HLA-DQA2	32561659	1.41492e-18	3.09001e-06	rs75676849	rs28366325	-147460	snp	C	ref	T	ref	T
HLA-DQA2	32561678	1.25029e-18	3.09001e-06	rs115987022	rs28366327	-147441	snp	A	ref	G	ref	G
HLA-DQA2	32565004	4.74566e-16	3.09001e-06	rs76326447	rs28366353	-144115	snp	G	ref	A	ref	A
HLA-DQA2	32565532	3.13485e-15	3.09001e-06	rs28366364	rs28366364	-143587	snp	G	ref	C	ref	C
HLA-DQA2	32565560	1.62934e-14	3.09001e-06	rs28366365	rs28366365	-143559	snp	C	ref	G	ref	G
HLA-DQA2	32565571	1.63486e-14	3.09001e-06	rs28366367	rs28366367	-143548	snp	A	ref	T	ref	T
HLA-DQA2	32565588	2.42785e-14	3.09001e-06	rs28383168	rs28383168	-143531	snp	C	ref	T	ref	T
HLA-DQA2	32566287	8.04046e-17	3.09001e-06	rs115517227	rs28383173	-142832	snp	C	ref	G	ref	G
HLA-DQA2	32566288	8.04046e-17	3.09001e-06	rs116796421	rs28383174	-142831	snp	A	ref	G	ref	G
HLA-DQA2	32566712	4.85886e-16	3.09001e-06	rs75783927	rs75783927	-142407	snp	C	ref	T	ref	T
HLA-DQA2	32587090	1.40126e-16	3.09001e-06	rs28383312	rs28383312	-122029	snp	T	ref	C	ref	C
HLA-DQA2	32587117	1.02272e-18	3.09001e-06	rs28383313	rs28383313	-122002	snp	G	ref	C	ref	C
HLA-DQA2	32587628	1.06411e-18	3.09001e-06	rs9271409	rs9271409	-121491	snp	C	ref	G	ref	G
HLA-DQA2	32587661	1.06411e-18	3.09001e-06	rs9271411	rs9271411	-121458	snp	A	ref	G	ref	G
HLA-DQA2	32587812	1.06476e-18	3.09001e-06	rs9271416	rs9271416	-121307	snp	A	ref	G	ref	G
HLA-DQA2	32587846	1.19392e-14	3.09001e-06	rs9271419	rs9271419	-121273	snp	T	ref	C	ref	C
HLA-DQA2	32587973	1.06476e-18	3.09001e-06	rs9271426	rs9271426	-121146	snp	A	ref	G	ref	G
HLA-DQA2	32588002	1.06476e-18	3.09001e-06	rs9271430	rs9271430	-121117	snp	C	ref	T	ref	T
HLA-DQA2	32588031	1.19392e-14	3.09001e-06	rs9271431	rs9271431	-121088	snp	A	ref	G	ref	G
HLA-DQA2	32588069	9.42809e-14	3.09001e-06	rs9271435	rs9271435	-121050	snp	T	ref	C	ref	C
HLA-DQA2	32588700	9.01722e-18	3.09001e-06	rs9271472	rs9271472	-120419	snp	T	ref	C	ref	C
HLA-DQA2	32588831	1.03332e-18	3.09001e-06	rs80180464	rs9271480	-120288	snp	A	ref	G	ref	G
HLA-DQA2	32588953	1.12783e-18	3.09001e-06	rs78474935	rs9271485	-120166	snp	G	ref	A	ref	A
HLA-DQA2	32588980	1.09665e-18	3.09001e-06	rs114404525	rs9271486	-120139	snp	T	ref	C	ref	C
HLA-DQA2	32589282	1.06281e-18	3.09001e-06	rs113353196	rs9271498	-119837	snp	A	ref	G	ref	G
HLA-DQA2	32589300	4.90133e-09	3.09001e-06	rs75990153	rs9271500	-119819	snp	T	ref	C	ref	C
HLA-DQA2	32589301	4.9003e-09	3.09001e-06	rs77959909	rs9271501	-119818	snp	G	ref	A	ref	A
HLA-DQA2	32589305	5.70928e-10	3.09001e-06	rs113960460	rs9271502	-119814	snp	A	ref	G	ref	G
HLA-DQA2	32589326	1.06281e-18	3.09001e-06	rs113060503	rs9271503	-119793	snp	A	ref	C	ref	C
HLA-DQA2	32589415	3.14213e-13	3.09001e-06	rs113724633	rs9271509	-119704	snp	A	ref	G	ref	G
HLA-DQA2	32589483	1.06281e-18	3.09001e-06	rs111375871	rs9271511	-119636	snp	A	ref	G	ref	G
HLA-DQA2	32589668	1.00288e-18	3.09001e-06	rs9271516	rs9271516	-119451	snp	A	ref	C	ref	C
HLA-DQA2	32589740	1.01545e-18	3.09001e-06	rs9271517	rs9271517	-119379	snp	G	ref	A	ref	A
HLA-DQA2	32589771	1.00824e-18	3.09001e-06	rs9271520	rs9271520	-119348	snp	G	ref	A	ref	A
HLA-DQA2	32589783	1.06281e-18	3.09001e-06	rs9271521	rs9271521	-119336	snp	T	ref	C	ref	C
HLA-DQA2	32589806	1.06281e-18	3.09001e-06	rs9271523	rs9271523	-119313	snp	G	ref	A	ref	A
HLA-DQA2	32590120	1.03416e-18	3.09001e-06	rs9271544	rs9271544	-118999	snp	A	ref	C	ref	C
HLA-DQA2	32590248	1.06281e-18	3.09001e-06	rs9271549	rs9271549	-118871	snp	C	ref	T	ref	T
HLA-DQA2	32590590	1.03416e-18	3.09001e-06	rs113150735	rs9271574	-118529	snp	G	ref	T	ref	T
HLA-DQA2	32590612	1.03416e-18	3.09001e-06	rs113104509	rs9271576	-118507	snp	C	ref	T	ref	T
HLA-DQA2	32590870	1.06281e-18	3.09001e-06	rs116196531	rs9271584	-118249	snp	C	ref	T	ref	T
HLA-DQA2	32590879	1.06281e-18	3.09001e-06	rs114700763	rs9271585	-118240	snp	A	ref	C	ref	C
HLA-DQA2	32590899	1.53485e-06	3.09001e-06	rs114264766	rs9271586	-118220	snp	T	ref	G	ref	G
HLA-DQA2	32590916	1.53485e-06	3.09001e-06	rs114631657	rs9271587	-118203	snp	G	ref	A	ref	A
HLA-DQA2	32590953	1.53485e-06	3.09001e-06	rs111410428	rs9271588	-118166	snp	C	ref	T	ref	T
HLA-DQA2	32591128	9.04094e-19	3.09001e-06	rs114754567	rs9271589	-117991	snp	A	ref	G	ref	G
HLA-DQA2	32591141	1.53295e-06	3.09001e-06	rs114846898	rs9271591	-117978	snp	A	ref	G	ref	G
HLA-DQA2	32591173	1.06281e-18	3.09001e-06	rs114158560	rs9271592	-117946	snp	T	ref	C	ref	C
HLA-DQA2	32591237	1.06281e-18	3.09001e-06	rs116723504	rs9271596	-117882	snp	G	ref	A	ref	A
HLA-DQA2	32591332	6.60246e-11	3.09001e-06	rs116660816	rs9271600	-117787	snp	G	ref	T	ref	T
HLA-DQA2	32591337	9.35474e-11	3.09001e-06	rs116444166	rs9271601	-117782	snp	T	ref	A	ref	A
HLA-DQA2	32591383	7.99033e-18	3.09001e-06	rs114509360	rs9271602	-117736	snp	G	ref	T	ref	T
HLA-DQA2	32591448	1.06281e-18	3.09001e-06	rs115472351	rs9271605	-117671	snp	A	ref	G	ref	G
HLA-DQA2	32591777	1.53485e-06	3.09001e-06	rs9271620	rs9271620	-117342	snp	T	ref	G	ref	G
HLA-DQA2	32591921	1.05622e-18	3.09001e-06	rs9271624	rs9271624	-117198	snp	T	ref	G	ref	G
HLA-DQA2	32591971	1.05622e-18	3.09001e-06	rs9271628	rs9271628	-117148	snp	G	ref	T	ref	T
HLA-DQA2	32592229	1.03007e-18	3.09001e-06	rs9271643	rs9271643	-116890	snp	A	ref	G	ref	G
HLA-DQA2	32592845	1.06314e-18	3.09001e-06	rs9271674	rs9271674	-116274	snp	C	ref	T	ref	T
HLA-DQA2	32592862	1.06314e-18	3.09001e-06	rs9271675	rs9271675	-116257	snp	C	ref	T	ref	T
HLA-DQA2	32592868	1.06314e-18	3.09001e-06	rs9271676	rs9271676	-116251	snp	C	ref	T	ref	T
HLA-DQA2	32593033	1.06131e-18	3.09001e-06	rs74827550	rs9271693	-116086	snp	T	ref	C	ref	C
HLA-DQA2	32593167	1.10559e-11	3.09001e-06	rs4587163	rs4587163	-115952	snp	T	ref	C	ref	C
HLA-DQA2	32595097	1.06281e-18	3.09001e-06	rs112526259	rs3104389	-114022	snp	A	ref	C	ref	C
HLA-DQA2	32595117	1.06293e-18	3.09001e-06	rs111941374	rs9271853	-114002	snp	T	ref	C	ref	C
HLA-DQA2	32596475	1.05881e-18	3.09001e-06	rs114515013	rs2133035	-112644	snp	A	ref	C	ref	C
HLA-DQA2	32601083	7.94044e-13	3.09001e-06	rs116171428	rs1826962	-108036	snp	C	ref	T	ref	T
HLA-DQA2	32602137	7.29275e-13	3.09001e-06	rs114880286	rs3104371	-106982	snp	G	ref	C	ref	C
HLA-DQA2	32603798	5.45776e-13	3.09001e-06	rs113693217	rs1391371	-105321	snp	T	ref	A	ref	A
HLA-DQA2	32603825	9.40206e-18	3.09001e-06	rs80225417	rs3129774	-105294	snp	T	ref	C	ref	C
HLA-DQA2	32604456	6.3932e-13	3.09001e-06	rs9272353	rs9272353	-104663	snp	C	ref	G	ref	G
HLA-DQA2	32605178	6.05217e-13	3.09001e-06	rs9272425	rs9272425	-103941	snp	C	ref	T	ref	T
HLA-DQA2	32605295	5.47108e-17	3.09001e-06	rs9272433	rs1129735	-103824	snp	T	ref	C	ref	C
HLA-DQA2	32605336	1.37258e-19	3.09001e-06	rs9272435	rs9272435	-103783	snp	A	ref	G	ref	G
HLA-DQA2	32605418	9.19933e-19	3.09001e-06	rs9272443	rs9272443	-103701	snp	A	ref	G	ref	G
HLA-DQA2	32605419	9.19933e-19	3.09001e-06	rs9272444	rs9272444	-103700	snp	C	ref	G	ref	G
HLA-DQA2	32605501	9.38606e-12	3.09001e-06	rs113933084	rs9272451	-103618	snp	G	ref	C	ref	C
HLA-DQA2	32605508	1.16815e-11	3.09001e-06	rs113131349	rs2213287	-103611	snp	T	ref	G	ref	G
HLA-DQA2	32605555	5.28191e-13	3.09001e-06	rs9272456	rs9272456	-103564	snp	A	ref	T	ref	T
HLA-DQA2	32605609	6.09482e-13	3.09001e-06	rs9272461	rs9272461	-103510	snp	A	ref	G	ref	G
HLA-DQA2	32605646	9.84341e-19	3.09001e-06	rs9272463	rs9272463	-103473	snp	G	ref	T	ref	T
HLA-DQA2	32608269	5.15327e-13	3.09001e-06	rs41269955	rs41269955	-100850	snp	A	ref	G	ref	G
HLA-DQA2	32608417	1.14284e-18	3.09001e-06	rs28383413	rs28383413	-100702	snp	A	ref	G	ref	G
HLA-DQA2	32609042	1.07041e-18	3.09001e-06	rs28383439	rs28383439	-100077	snp	A	ref	C	ref	C
HLA-DQA2	32609056	1.06886e-18	3.09001e-06	chr6_32609056	rs28383441	-100063	snp	T	ref	C	ref	C
HLA-DQA2	32609545	2.00278e-13	3.09001e-06	rs34965214	rs34965214	-99574	snp	T	ref	C	ref	C
HLA-DQA2	32609855	1.11382e-18	3.09001e-06	rs1048173	rs1048173	-99264	snp	C	ref	A	ref	A
HLA-DQA2	32626021	1.90317e-08	3.09001e-06	rs6905775	rs6905775	-83098	snp	A	ref	G	ref	G
HLA-DQA2	32626249	2.13394e-23	3.09001e-06	rs112075978	rs6928482	-82870	snp	C	ref	T	ref	T
HLA-DQA2	32628079	1.497e-12	3.09001e-06	rs9273477	rs9273477	-81040	snp	A	ref	C	ref	C
HLA-DQA2	32628149	2.73248e-11	3.09001e-06	rs9273487	rs9273487	-80970	snp	G	ref	A	ref	A
HLA-DQA2	32628159	1.994e-12	3.09001e-06	rs9273488	rs9273488	-80960	snp	G	ref	C	ref	C
HLA-DQA2	32628283	1.48127e-12	3.09001e-06	rs9273496	rs9273496	-80836	snp	A	ref	G	ref	G
HLA-DQA2	32628361	3.81461e-14	3.09001e-06	rs9273501	rs9273501	-80758	snp	A	ref	T	ref	T
HLA-DQA2	32628389	1.09305e-12	3.09001e-06	rs9273502	rs9273502	-80730	snp	C	ref	A	ref	A
HLA-DQA2	32628390	1.09483e-12	3.09001e-06	rs9273503	rs9273503	-80729	snp	T	ref	G	ref	G
HLA-DQA2	32628420	1.00212e-13	3.09001e-06	rs9273505	rs9273505	-80699	snp	T	ref	C	ref	C
HLA-DQA2	32629639	1.29902e-12	3.09001e-06	rs9273866	rs9273866	-79480	snp	C	ref	T	ref	T
HLA-DQA2	32629891	9.40376e-14	3.09001e-06	chr6_32629891	rs1063323	-79228	snp	T	ref	C	ref	C
HLA-DQA2	32629955	1.07789e-13	3.09001e-06	chr6_32629955	rs1063321	-79164	snp	T	ref	C	ref	C
HLA-DQA2	32633668	5.98932e-11	3.09001e-06	rs28746828	rs28746828	-75451	snp	G	ref	A	ref	A
HLA-DQA2	32635828	1.2498e-12	3.09001e-06	rs3828792	rs3828792	-73291	snp	C	ref	G	ref	G
HLA-DQA2	32636280	1.31879e-12	3.09001e-06	rs9274654	rs9274654	-72839	snp	T	ref	G	ref	G
HLA-DQA2	32636289	1.31879e-12	3.09001e-06	rs9274655	rs9274655	-72830	snp	C	ref	T	ref	T
HLA-DQA2	32636351	2.77835e-12	3.09001e-06	rs9274656	rs9274656	-72768	snp	C	ref	T	ref	T
HLA-DQA2	32636443	1.31879e-12	3.09001e-06	rs9274661	rs9274661	-72676	snp	C	ref	A	ref	A
HLA-DQA2	32636780	1.41168e-23	3.09001e-06	rs74981472	rs9274683	-72339	snp	A	ref	G	ref	G
HLA-DQA2	32636785	1.41168e-23	3.09001e-06	rs76643719	rs9274684	-72334	snp	T	ref	C	ref	C
HLA-DQA2	32636844	1.44032e-23	3.09001e-06	rs112713087	rs9274685	-72275	snp	C	ref	T	ref	T
HLA-DQA2	32636882	1.08264e-23	3.09001e-06	rs113129660	rs9274687	-72237	snp	T	ref	C	ref	C
HLA-DQA2	32636900	3.18885e-15	3.09001e-06	rs114832779	rs9274688	-72219	snp	T	ref	C	ref	C
HLA-DQA2	32636930	1.10462e-23	3.09001e-06	rs115071783	rs9274689	-72189	snp	C	ref	T	ref	T
HLA-DQA2	32636940	1.10462e-23	3.09001e-06	rs114490772	rs9274690	-72179	snp	C	ref	A	ref	A
HLA-DQA2	32636972	2.57782e-24	3.09001e-06	rs114979083	rs9274693	-72147	snp	T	ref	C	ref	C
HLA-DQA2	32637016	7.70169e-24	3.09001e-06	rs114391260	rs9274697	-72103	snp	G	ref	A	ref	A
HLA-DQA2	32637180	3.64852e-15	3.09001e-06	rs114691408	rs9274700	-71939	snp	G	ref	A	ref	A
HLA-DQA2	32637181	2.23468e-23	3.09001e-06	rs115568306	rs9274701	-71938	snp	G	ref	T	ref	T
HLA-DQA2	32637213	3.55143e-15	3.09001e-06	rs114013540	rs9274704	-71906	snp	G	ref	A	ref	A
HLA-DQA2	32637275	8.11347e-15	3.09001e-06	rs114663874	rs9274709	-71844	snp	G	ref	A	ref	A
HLA-DQA2	32637298	4.31347e-10	3.09001e-06	rs115613886	rs9274712	-71821	snp	T	ref	C	ref	C
HLA-DQA2	32637418	1.72388e-09	3.09001e-06	rs114969155	rs17205647	-71701	snp	A	ref	G	ref	G
HLA-DQA2	32637454	1.12748e-23	3.09001e-06	rs116170681	rs9274717	-71665	snp	A	ref	C	ref	C
HLA-DQA2	32637573	1.43074e-22	3.09001e-06	rs114437982	rs9274725	-71546	snp	T	ref	C	ref	C
HLA-DQA2	32637593	1.12241e-23	3.09001e-06	rs114246709	rs9274726	-71526	snp	G	ref	C	ref	C
HLA-DQA2	32637696	6.95968e-15	3.09001e-06	rs116429356	rs9274727	-71423	snp	G	ref	T	ref	T
HLA-DQA2	32637772	3.84577e-15	3.09001e-06	rs116745330	rs9274728	-71347	snp	G	ref	A	ref	A
HLA-DQA2	32637817	1.10922e-23	3.09001e-06	rs116009081	rs9274730	-71302	snp	A	ref	G	ref	G
HLA-DQA2	32637823	1.26593e-23	3.09001e-06	rs114995050	rs9274731	-71296	snp	G	ref	A	ref	A
HLA-DQA2	32637825	1.1085e-23	3.09001e-06	rs115542063	rs9274732	-71294	snp	A	ref	G	ref	G
HLA-DQA2	32637887	1.15482e-23	3.09001e-06	rs115793970	rs9274734	-71232	snp	C	ref	T	ref	T
HLA-DQA2	32637896	3.8541e-15	3.09001e-06	rs116621178	rs9274735	-71223	snp	A	ref	G	ref	G
HLA-DQA2	32637968	1.16353e-23	3.09001e-06	rs115839559	rs9274740	-71151	snp	T	ref	A	ref	A
HLA-DQA2	32637994	1.8854e-15	3.09001e-06	rs116135965	rs9274741	-71125	snp	C	ref	T	ref	T
HLA-DQA2	32638094	9.55101e-25	3.09001e-06	rs116534462	rs9274749	-71025	snp	A	ref	G	ref	G
HLA-DQA2	32638163	1.43923e-17	3.09001e-06	rs114387863	rs9274752	-70956	snp	A	ref	T	ref	T
HLA-DQA2	32638176	1.75173e-17	3.09001e-06	rs116562002	rs9274753	-70943	snp	T	ref	C	ref	C
HLA-DQA2	32638290	9.84475e-18	3.09001e-06	rs114117748	rs9274758	-70829	snp	G	ref	A	ref	A
HLA-DQA2	32638348	9.81256e-18	3.09001e-06	rs114673754	rs9274760	-70771	snp	G	ref	A	ref	A
HLA-DQA2	32638581	1.50196e-17	3.09001e-06	rs114888458	rs9274771	-70538	snp	C	ref	T	ref	T
HLA-DQA2	32638583	1.50412e-17	3.09001e-06	rs116160322	rs9274772	-70536	snp	C	ref	A	ref	A
HLA-DQA2	32639264	2.32552e-17	3.09001e-06	rs150332008	rs9274794	-69855	snp	G	ref	T	ref	T
HLA-DQA2	32639895	9.74166e-18	3.09001e-06	rs114176066	rs9274834	-69224	snp	G	ref	A	ref	A
HLA-DQA2	32639956	1.17878e-17	3.09001e-06	rs116691321	rs9274836	-69163	snp	A	ref	G	ref	G
HLA-DQA2	32640015	1.14394e-17	3.09001e-06	rs145509891	rs9274839	-69104	snp	G	ref	A	ref	A
HLA-DQA2	32648437	3.54839e-17	3.09001e-06	rs115485621	rs9275069	-60682	snp	G	ref	A	ref	A
HLA-DQA2	32648449	4.10587e-17	3.09001e-06	rs115423044	rs9275070	-60670	snp	T	ref	C	ref	C
HLA-DQA2	32648513	4.13128e-17	3.09001e-06	rs116359781	rs9275073	-60606	snp	G	ref	C	ref	C
HLA-DQA2	32648893	3.67192e-17	3.09001e-06	rs114108002	rs9275087	-60226	snp	C	ref	T	ref	T
HLA-DQA2	32649355	2.03184e-17	3.09001e-06	rs114669885	rs9275101	-59764	snp	A	ref	G	ref	G
HLA-DQA2	32649361	2.0347e-17	3.09001e-06	rs116497309	rs9275102	-59758	snp	A	ref	G	ref	G
HLA-DQA2	32649386	2.03689e-17	3.09001e-06	rs115221454	rs9275103	-59733	snp	C	ref	T	ref	T
HLA-DQA2	32649416	3.79845e-17	3.09001e-06	rs115462088	rs9275105	-59703	snp	T	ref	C	ref	C
HLA-DQA2	32649475	3.82683e-17	3.09001e-06	rs115587303	rs9275106	-59644	snp	C	ref	T	ref	T
HLA-DQA2	32649676	6.99653e-08	3.09001e-06	rs116410515	rs9275109	-59443	snp	T	ref	G	ref	G
HLA-DQA2	32649773	2.09817e-17	3.09001e-06	rs116445363	rs9275112	-59346	snp	A	ref	G	ref	G
HLA-DQA2	32649996	4.00133e-17	3.09001e-06	rs149910922	rs9275118	-59123	snp	G	ref	A	ref	A
HLA-DQA2	32650031	3.98505e-17	3.09001e-06	rs114874386	rs9275119	-59088	snp	A	ref	G	ref	G
HLA-DQA2	32650256	4.07144e-17	3.09001e-06	rs115160772	rs9275123	-58863	snp	T	ref	G	ref	G
HLA-DQA2	32650293	4.08172e-17	3.09001e-06	rs114438493	rs9275125	-58826	snp	T	ref	A	ref	A
HLA-DQA2	32650467	4.14781e-17	3.09001e-06	rs114504254	rs9275131	-58652	snp	T	ref	C	ref	C
HLA-DQA2	32650588	4.18296e-17	3.09001e-06	rs116755211	rs9275133	-58531	snp	G	ref	A	ref	A
HLA-DQA2	32650736	4.49209e-17	3.09001e-06	rs114441925	rs9275135	-58383	snp	C	ref	T	ref	T
HLA-DQA2	32650757	4.18296e-17	3.09001e-06	rs116069981	rs9275136	-58362	snp	T	ref	C	ref	C
HLA-DQA2	32650958	4.18296e-17	3.09001e-06	rs115824983	rs9275138	-58161	snp	G	ref	A	ref	A
HLA-DQA2	32651005	4.18296e-17	3.09001e-06	rs116483381	rs9275139	-58114	snp	A	ref	C	ref	C
HLA-DQA2	32651363	4.16068e-17	3.09001e-06	rs116251732	rs9275145	-57756	snp	T	ref	C	ref	C
HLA-DQA2	32651495	3.94266e-17	3.09001e-06	rs114063120	rs9275146	-57624	snp	T	ref	G	ref	G
HLA-DQA2	32651585	4.18296e-17	3.09001e-06	rs114073271	rs9275148	-57534	snp	C	ref	T	ref	T
HLA-DQA2	32651894	4.18296e-17	3.09001e-06	rs115294193	rs2856695	-57225	snp	G	ref	A	ref	A
HLA-DQA2	32652359	4.18296e-17	3.09001e-06	rs114347519	rs3021058	-56760	snp	C	ref	A	ref	A
HLA-DQA2	32652363	4.17195e-17	3.09001e-06	rs115502445	rs3021057	-56756	snp	T	ref	C	ref	C
HLA-DQA2	32652687	4.18296e-17	3.09001e-06	rs116105553	rs9275162	-56432	snp	C	ref	T	ref	T
HLA-DQA2	32653283	4.18296e-17	3.09001e-06	rs114860378	rs2856693	-55836	snp	T	ref	C	ref	C
HLA-DQA2	32653676	8.67561e-16	3.09001e-06	rs114232200	rs9275168	-55443	snp	C	ref	T	ref	T
HLA-DQA2	32654869	1.19815e-16	3.09001e-06	rs115641378	rs2856686	-54250	snp	C	ref	T	ref	T
HLA-DQA2	32656833	3.52501e-17	3.09001e-06	rs140623663	rs2856676	-52286	snp	A	ref	G	ref	G
HLA-DQA2	32656869	3.19661e-17	3.09001e-06	rs114030935	rs9275202	-52250	snp	G	ref	A	ref	A
HLA-DQA2	32656890	4.07467e-17	3.09001e-06	rs115897352	rs2647000	-52229	snp	C	ref	T	ref	T
HLA-DQA2	32657543	4.18296e-17	3.09001e-06	rs115107103	rs4642516	-51576	snp	T	ref	G	ref	G
HLA-DQA2	32657817	3.79814e-12	3.09001e-06	rs114249316	rs9275210	-51302	snp	T	ref	C	ref	C
HLA-DQA2	32657818	4.17125e-17	3.09001e-06	rs115905399	rs7754464	-51301	snp	G	ref	A	ref	A
HLA-DQA2	32658327	2.09012e-08	3.09001e-06	rs114762886	rs9275212	-50792	snp	T	ref	G	ref	G
HLA-DQA2	32659435	2.16916e-09	3.09001e-06	rs142843584	rs4713589	-49684	snp	A	ref	G	ref	G
HLA-DQA2	32660375	2.09012e-08	3.09001e-06	rs116394677	rs2858324	-48744	snp	G	ref	A	ref	A
HLA-DQA2	32660582	4.70871e-08	3.09001e-06	rs115609140	rs563837736	-48537	snp	C	ref	A	ref	A
HLA-DQA2	32661166	1.09713e-07	3.09001e-06	rs114624607	rs2858321	-47953	snp	T	ref	C	ref	C
HLA-DQA2	32661294	6.49053e-09	3.09001e-06	rs115920709	rs2858319	-47825	snp	C	ref	T	ref	T
HLA-DQA2	32662817	7.45204e-09	3.09001e-06	rs148867744	rs2856671	-46302	snp	A	ref	G	ref	G
HLA-DQA2	32662904	2.09012e-08	3.09001e-06	rs114452579	rs2856670	-46215	snp	C	ref	G	ref	G
HLA-DQA2	32663004	2.09012e-08	3.09001e-06	rs114512308	rs2647022	-46115	snp	G	ref	A	ref	A
HLA-DQA2	32663151	7.06188e-09	3.09001e-06	rs150315370	rs2647021	-45968	snp	C	ref	T	ref	T
HLA-DQA2	32663208	2.7791e-10	3.09001e-06	rs114824158	rs9275289	-45911	snp	C	ref	A	ref	A
HLA-DQA2	32663564	2.7791e-10	3.09001e-06	rs116807684	rs5000634	-45555	snp	G	ref	A	ref	A
HLA-DQA2	32663606	2.09012e-08	3.09001e-06	rs115324884	rs2856668	-45513	snp	C	ref	G	ref	G
HLA-DQA2	32663925	2.09012e-08	3.09001e-06	rs114591078	rs2647016	-45194	snp	A	ref	C	ref	C
HLA-DQA2	32663986	2.7791e-10	3.09001e-06	rs116820691	rs6457619	-45133	snp	G	ref	C	ref	C
HLA-DQA2	32664117	2.72527e-06	3.09001e-06	rs115130461	rs6457621	-45002	snp	G	ref	A	ref	A
HLA-DQA2	32664163	2.7791e-10	3.09001e-06	rs116303071	rs6457622	-44956	snp	C	ref	A	ref	A
HLA-DQA2	32664284	2.09012e-08	3.09001e-06	rs114327385	rs2647013	-44835	snp	G	ref	C	ref	C
HLA-DQA2	32664332	2.7791e-10	3.09001e-06	rs116829165	rs7745040	-44787	snp	C	ref	T	ref	T
HLA-DQA2	32664458	2.09012e-08	3.09001e-06	rs116393447	rs2647012	-44661	snp	C	ref	T	ref	T
HLA-DQA2	32664611	6.06803e-11	3.09001e-06	rs115124724	rs2021236	-44508	snp	A	ref	T	ref	T
HLA-DQA2	32664675	2.7791e-10	3.09001e-06	rs116196038	rs2894380	-44444	snp	G	ref	A	ref	A
HLA-DQA2	32664880	2.09012e-08	3.09001e-06	rs114219853	rs2647003	-44239	snp	G	ref	T	ref	T
HLA-DQA2	32665079	4.18296e-17	3.09001e-06	rs115995365	rs2856667	-44040	snp	C	ref	T	ref	T
HLA-DQA2	32665086	1.32166e-08	3.09001e-06	rs116386686	rs2647001	-44033	snp	T	ref	C	ref	C
HLA-DQA2	32665285	2.09012e-08	3.09001e-06	rs115917920	rs2856666	-43834	snp	T	ref	G	ref	G
HLA-DQA2	32665367	2.09012e-08	3.09001e-06	rs114379633	rs2646998	-43752	snp	G	ref	T	ref	T
HLA-DQA2	32666397	2.09012e-08	3.09001e-06	rs114996474	rs2856727	-42722	snp	T	ref	C	ref	C
HLA-DQA2	32667280	2.09012e-08	3.09001e-06	rs114847720	rs2647040	-41839	snp	G	ref	A	ref	A
HLA-DQA2	32667762	2.09012e-08	3.09001e-06	rs113396562	rs2856723	-41357	snp	G	ref	A	ref	A
HLA-DQA2	32667958	2.08768e-08	3.09001e-06	rs114179331	rs2856722	-41161	snp	G	ref	A	ref	A
HLA-DQA2	32668323	2.09723e-08	3.09001e-06	rs116417913	rs2858310	-40796	snp	A	ref	G	ref	G
HLA-DQA2	32668336	2.09723e-08	3.09001e-06	rs115782258	rs2647046	-40783	snp	C	ref	A	ref	A
HLA-DQA2	32668713	2.09012e-08	3.09001e-06	rs114903282	rs2858309	-40406	snp	G	ref	C	ref	C
HLA-DQA2	32669018	7.0948e-08	3.09001e-06	rs114496118	rs1612904	-40101	snp	A	ref	C	ref	C
HLA-DQA2	32670308	2.09012e-08	3.09001e-06	rs111741703	rs2856717	-38811	snp	G	ref	A	ref	A
HLA-DQA2	32670464	2.09012e-08	3.09001e-06	rs115851045	rs2858305	-38655	snp	T	ref	G	ref	G
HLA-DQA2	32671765	2.3053e-08	3.09001e-06	rs116647890	rs2856699	-37354	snp	G	ref	A	ref	A
HLA-DQA2	32674318	3.00408e-06	3.09001e-06	rs116805143	rs12192620	-34801	snp	A	ref	G	ref	G
HLA-DQA2	32674952	2.09012e-08	3.09001e-06	rs116183619	rs9275521	-34167	snp	C	ref	T	ref	T
HLA-DQA2	32675902	1.66935e-07	3.09001e-06	rs114095685	rs527493854	-33217	snp	G	ref	T	ref	T
HLA-DQA2	32676251	7.0948e-08	3.09001e-06	rs116556846	rs3129721	-32868	snp	A	ref	C	ref	C
HLA-DQA2	32681631	7.0948e-08	3.09001e-06	rs115135027	rs9275596	-27488	snp	T	ref	C	ref	C
HLA-DQA2	32682308	5.74106e-09	3.09001e-06	rs115795926	rs3104405	-26811	snp	A	ref	C	snp	A
HLA-DQA2	32682452	2.24312e-08	3.09001e-06	rs116837836	rs3104407	-26667	snp	A	ref	G	snp	A

## Sheet: HLA-DQB2
Gene Name	SNP Position	P value	adj. p-value	SNP ID 1kg project	rs id dbSNP142	tss Distance	A2-B46-DR9 varType	A2-B46-DR9 Allele	A33-B58-DR3 varType	A33-B58-DR3 Allele	A1-B8-DR3 varType	A1-B8-DR3 Allele
HLA-DQB2	32340068	1.2857e-06	3.41484e-06	rs140677956	rs1967688	391243	ref	C	snp	T	snp	T
HLA-DQB2	32384721	2.54042e-06	3.41484e-06	rs114281659	rs9268542	346590	snp	G	snp	G	ref	A
HLA-DQB2	32385453	2.54042e-06	3.41484e-06	rs114252210	rs9268544	345858	snp	A	snp	A	ref	G
HLA-DQB2	32386964	2.54042e-06	3.41484e-06	rs116476503	rs9268556	344347	snp	C	snp	C	ref	T
HLA-DQB2	32392661	1.37162e-07	3.41484e-06	rs115932056	rs2157332	338650	snp	T	snp	T	ref	C
HLA-DQB2	32395568	5.35521e-08	3.41484e-06	rs115740655	rs2187818	335743	snp	T	snp	T	ref	G
HLA-DQB2	32396057	5.35521e-08	3.41484e-06	rs114832621	rs9268578	335254	snp	G	snp	G	ref	A
HLA-DQB2	32396450	5.35521e-08	3.41484e-06	rs115076007	rs9268579	334861	snp	A	snp	A	ref	G
HLA-DQB2	32396905	5.35521e-08	3.41484e-06	rs116723460	rs9268580	334406	snp	C	snp	C	ref	G
HLA-DQB2	32397266	5.35521e-08	3.41484e-06	rs116313843	rs9268583	334045	snp	G	snp	G	ref	T
HLA-DQB2	32397403	5.35521e-08	3.41484e-06	rs115036735	rs9268585	333908	snp	G	snp	G	ref	T
HLA-DQB2	32397794	4.29007e-08	3.41484e-06	rs115861634	rs9268588	333517	snp	G	snp	G	ref	C
HLA-DQB2	32398202	4.29007e-08	3.41484e-06	rs114310176	rs9268589	333109	snp	A	snp	A	ref	G
HLA-DQB2	32398563	4.29007e-08	3.41484e-06	rs116504772	rs7774047	332748	snp	A	snp	A	ref	C
HLA-DQB2	32398675	4.29007e-08	3.41484e-06	rs114448767	rs7756262	332636	snp	A	snp	A	ref	T
HLA-DQB2	32399092	4.29007e-08	3.41484e-06	rs114987424	rs4348358	332219	snp	A	snp	A	ref	G
HLA-DQB2	32399187	4.03434e-07	3.41484e-06	rs115022497	rs4321864	332124	snp	A	ref	C	ref	C
HLA-DQB2	32399833	4.29007e-08	3.41484e-06	rs114208216	rs9268605	331478	snp	A	snp	A	ref	G
HLA-DQB2	32400070	4.29007e-08	3.41484e-06	rs115535215	rs9268606	331241	snp	A	snp	A	ref	G
HLA-DQB2	32400538	4.29007e-08	3.41484e-06	rs114652252	rs9268607	330773	snp	G	snp	G	ref	A
HLA-DQB2	32400865	4.29007e-08	3.41484e-06	rs115658703	rs9268608	330446	snp	T	snp	T	ref	C
HLA-DQB2	32401261	4.29007e-08	3.41484e-06	rs116414933	rs9268609	330050	snp	A	snp	A	ref	G
HLA-DQB2	32401263	4.29007e-08	3.41484e-06	rs116276231	rs9268610	330048	snp	C	snp	C	ref	T
HLA-DQB2	32401996	4.29007e-08	3.41484e-06	rs144034006	rs1987305	329315	snp	T	snp	T	ref	G
HLA-DQB2	32402225	4.29007e-08	3.41484e-06	rs144212342	rs960736	329086	snp	C	snp	C	ref	T
HLA-DQB2	32402440	4.29007e-08	3.41484e-06	rs115954158	rs7753264	328871	snp	G	snp	G	ref	A
HLA-DQB2	32402464	4.29007e-08	3.41484e-06	rs116112303	rs7773756	328847	snp	C	snp	C	ref	T
HLA-DQB2	32402692	4.29007e-08	3.41484e-06	rs115707738	rs9268613	328619	snp	T	snp	T	ref	C
HLA-DQB2	32402889	4.29007e-08	3.41484e-06	rs114697862	rs9268615	328422	snp	A	snp	A	ref	G
HLA-DQB2	32404093	4.21611e-08	3.41484e-06	rs116462671	rs4612206	327218	snp	T	snp	T	ref	C
HLA-DQB2	32406530	4.29007e-08	3.41484e-06	rs116391266	rs9268634	324781	snp	A	snp	A	ref	G
HLA-DQB2	32406807	1.60276e-06	3.41484e-06	rs113998145	rs3763322	324504	snp	A	snp	A	ref	G
HLA-DQB2	32407709	1.60276e-06	3.41484e-06	rs115696912	rs14004	323602	snp	A	snp	A	ref	C
HLA-DQB2	32408044	8.3301e-11	3.41484e-06	rs115656492	rs9268644	323267	snp	C	snp	C	ref	A
HLA-DQB2	32408527	4.29007e-08	3.41484e-06	rs115736223	rs9268645	322784	snp	G	snp	G	ref	C
HLA-DQB2	32409656	5.35521e-08	3.41484e-06	rs114908953	rs9268657	321655	snp	A	snp	A	ref	G
HLA-DQB2	32414668	9.65557e-07	3.41484e-06	rs147798215	rs9268677	316643	snp	A	snp	A	ref	G
HLA-DQB2	32415386	1.78418e-06	3.41484e-06	rs115164368	rs9268681	315925	snp	A	snp	A	ref	G
HLA-DQB2	32415422	1.78418e-06	3.41484e-06	rs116642228	rs9268682	315889	snp	T	snp	T	ref	G
HLA-DQB2	32415457	1.721e-06	3.41484e-06	rs115332799	rs9268684	315854	snp	A	snp	A	ref	G
HLA-DQB2	32415464	1.721e-06	3.41484e-06	rs116835273	rs9268685	315847	snp	T	snp	T	ref	A
HLA-DQB2	32415540	1.59024e-06	3.41484e-06	rs115287399	rs9268687	315771	snp	T	snp	T	ref	G
HLA-DQB2	32415585	1.78418e-06	3.41484e-06	rs115453831	rs2894256	315726	snp	A	snp	A	ref	C
HLA-DQB2	32416469	3.31516e-06	3.41484e-06	rs151270668	rs7762488	314842	snp	C	snp	C	ref	G
HLA-DQB2	32417704	1.78418e-06	3.41484e-06	rs114740923	rs9268759	313607	snp	T	snp	T	ref	C
HLA-DQB2	32418157	8.85367e-07	3.41484e-06	rs115889053	rs9268762	313154	snp	T	snp	T	ref	G
HLA-DQB2	32418416	2.6808e-08	3.41484e-06	rs114420056	rs9268763	312895	snp	T	snp	T	ref	C
HLA-DQB2	32418561	8.61514e-07	3.41484e-06	rs116356664	rs9268764	312750	snp	C	snp	C	ref	T
HLA-DQB2	32419022	1.78269e-06	3.41484e-06	rs114803735	rs9268767	312289	snp	C	snp	C	ref	T
HLA-DQB2	32419291	2.62097e-06	3.41484e-06	rs115084494	rs9268768	312020	snp	T	snp	T	ref	C
HLA-DQB2	32419547	1.78418e-06	3.41484e-06	rs115210010	rs6912728	311764	snp	T	snp	T	ref	G
HLA-DQB2	32419908	1.78418e-06	3.41484e-06	rs115419476	rs6457588	311403	snp	C	snp	C	ref	A
HLA-DQB2	32420372	1.78418e-06	3.41484e-06	rs116318562	rs9268778	310939	snp	T	snp	T	ref	A
HLA-DQB2	32420489	1.57292e-06	3.41484e-06	rs138635854	rs9268780	310822	snp	A	snp	A	ref	G
HLA-DQB2	32420792	1.85459e-06	3.41484e-06	rs117743908	rs9268784	310519	snp	A	snp	A	ref	G
HLA-DQB2	32421154	1.83324e-06	3.41484e-06	rs115213300	rs9268792	310157	snp	G	snp	G	ref	A
HLA-DQB2	32421735	1.83324e-06	3.41484e-06	rs116417174	rs9268798	309576	snp	C	snp	C	ref	T
HLA-DQB2	32422259	1.8149e-06	3.41484e-06	rs115927098	rs2097441	309052	snp	C	snp	C	ref	A
HLA-DQB2	32423355	2.21852e-08	3.41484e-06	rs114996225	rs9268804	307956	snp	G	snp	G	ref	C
HLA-DQB2	32424176	1.78418e-06	3.41484e-06	rs114425316	rs9268808	307135	snp	T	snp	T	ref	G
HLA-DQB2	32424265	1.78418e-06	3.41484e-06	rs114302851	rs9268809	307046	snp	C	snp	C	ref	T
HLA-DQB2	32424296	1.78418e-06	3.41484e-06	rs115551019	rs9268810	307015	snp	T	snp	T	ref	C
HLA-DQB2	32424370	1.78418e-06	3.41484e-06	rs114383621	rs9268811	306941	snp	T	snp	T	ref	G
HLA-DQB2	32424616	1.78418e-06	3.41484e-06	rs116833419	rs9268814	306695	snp	G	snp	G	ref	C
HLA-DQB2	32425049	1.75647e-06	3.41484e-06	rs116734704	rs7743662	306262	snp	A	snp	A	ref	G
HLA-DQB2	32425605	1.68576e-06	3.41484e-06	rs114686744	rs7748310	305706	snp	A	snp	A	ref	G
HLA-DQB2	32425742	1.67868e-06	3.41484e-06	rs114008032	rs7748085	305569	snp	G	snp	G	ref	A
HLA-DQB2	32425914	1.67965e-06	3.41484e-06	rs115889399	rs7748825	305397	snp	C	snp	C	ref	G
HLA-DQB2	32425983	3.59308e-09	3.41484e-06	rs140750775	rs6457592	305328	snp	C	snp	C	ref	T
HLA-DQB2	32426540	1.44229e-06	3.41484e-06	rs114389843	rs9268828	304771	snp	G	snp	G	ref	A
HLA-DQB2	32426602	1.36419e-06	3.41484e-06	rs142079700	rs9268829	304709	snp	G	snp	G	ref	A
HLA-DQB2	32427099	2.00332e-06	3.41484e-06	rs115130468	rs577950360	304212	snp	G	snp	G	ref	C
HLA-DQB2	32427748	1.35342e-09	3.41484e-06	rs115543118	rs9268831	303563	snp	T	snp	T	ref	C
HLA-DQB2	32492054	3.25507e-11	3.41484e-06	rs76155697	rs76155697	239257	snp	C	snp	C	ref	A
HLA-DQB2	32503516	2.30234e-07	3.41484e-06	rs114653292	rs114653292	227795	ref	T	snp	G	ref	T
HLA-DQB2	32503522	4.79304e-07	3.41484e-06	rs114821537	rs114821537	227789	ref	C	snp	G	ref	C
HLA-DQB2	32503806	2.01145e-07	3.41484e-06	rs78992700	rs78992700	227505	snp	G	snp	G	ref	A
HLA-DQB2	32509050	5.64127e-15	3.41484e-06	rs73727962	rs73727962	222261	snp	G	snp	G	ref	A
HLA-DQB2	32509053	5.60427e-15	3.41484e-06	rs76722140	rs76722140	222258	snp	T	snp	T	ref	C
HLA-DQB2	32509550	2.78377e-15	3.41484e-06	rs113260943	rs113260943	221761	snp	C	snp	C	ref	T
HLA-DQB2	32509570	1.77953e-15	3.41484e-06	rs111318483	rs72492308	221741	snp	C	snp	C	ref	T
HLA-DQB2	32510393	2.28884e-07	3.41484e-06	rs28455662	rs28455662	220918	snp	G	snp	G	ref	A
HLA-DQB2	32511725	2.74376e-13	3.41484e-06	rs113187784	rs68148149	219586	snp	A	snp	A	ref	C
HLA-DQB2	32511866	4.23134e-15	3.41484e-06	rs112896748	rs72853984	219445	snp	T	snp	T	ref	C
HLA-DQB2	32512310	6.4767e-12	3.41484e-06	rs112251372	rs66954331	219001	snp	C	snp	G	ref	T
HLA-DQB2	32514457	3.44914e-15	3.41484e-06	rs113362368	rs67426377	216854	snp	T	snp	T	ref	C
HLA-DQB2	32516323	2.86398e-12	3.41484e-06	rs78470546	rs74290596	214988	snp	A	snp	A	ref	G
HLA-DQB2	32516848	3.55439e-14	3.41484e-06	rs111739306	rs111739306	214463	snp	G	snp	G	ref	T
HLA-DQB2	32518301	1.97358e-15	3.41484e-06	rs113068532	rs113068532	213010	snp	C	snp	C	ref	G
HLA-DQB2	32560584	2.49437e-10	3.41484e-06	rs9270555	rs9270555	170727	ref	C	snp	T	snp	T
HLA-DQB2	32561656	2.08392e-09	3.41484e-06	rs74716696	rs9270599	169655	ref	G	snp	A	snp	A
HLA-DQB2	32587067	2.75085e-12	3.41484e-06	rs111256513	rs9271375	144244	ref	G	snp	A	snp	A
HLA-DQB2	32590925	1.16624e-06	3.41484e-06	rs116746389	rs3129763	140386	ref	G	snp	A	snp	A
HLA-DQB2	32591383	1.55077e-06	3.41484e-06	rs114509360	rs9271602	139928	snp	G	ref	T	ref	T
HLA-DQB2	32591476	1.80667e-06	3.41484e-06	rs112037939	rs3135003	139835	ref	C	snp	T	snp	T
HLA-DQB2	32591654	1.80667e-06	3.41484e-06	rs112476100	rs9271612	139657	ref	A	snp	G	snp	G
HLA-DQB2	32591666	1.9468e-06	3.41484e-06	rs111888138	rs9271613	139645	ref	C	snp	T	snp	T
HLA-DQB2	32591773	1.80667e-06	3.41484e-06	rs9271619	rs9271619	139538	ref	G	snp	A	snp	A
HLA-DQB2	32591944	1.79497e-06	3.41484e-06	rs9271626	rs9271626	139367	ref	C	snp	A	snp	A
HLA-DQB2	32592072	1.79497e-06	3.41484e-06	rs9271633	rs9271633	139239	ref	T	snp	G	snp	G
HLA-DQB2	32592693	1.80667e-06	3.41484e-06	rs9271666	rs9271666	138618	ref	T	snp	C	snp	C
HLA-DQB2	32595906	1.36258e-06	3.41484e-06	rs116120880	rs9271895	135405	ref	T	snp	C	snp	C
HLA-DQB2	32596966	1.51998e-06	3.41484e-06	rs111264507	rs6929398	134345	ref	A	snp	G	snp	G
HLA-DQB2	32597372	1.4699e-06	3.41484e-06	rs116108048	rs9271958	133939	ref	G	snp	A	snp	A
HLA-DQB2	32598262	6.56102e-11	3.41484e-06	rs115354686	rs9272014	133049	ref	G	snp	A	snp	A
HLA-DQB2	32600573	1.83169e-07	3.41484e-06	rs116791690	rs9272123	130738	ref	C	snp	T	snp	T
HLA-DQB2	32600694	1.82812e-07	3.41484e-06	rs116048082	rs79617990	130617	ref	G	snp	A	snp	A
HLA-DQB2	32600817	1.82701e-07	3.41484e-06	rs116516410	rs78776954	130494	ref	T	snp	G	snp	G
HLA-DQB2	32601222	5.74729e-10	3.41484e-06	rs114038635	rs9272168	130089	ref	T	snp	C	snp	C
HLA-DQB2	32601268	1.40481e-06	3.41484e-06	rs114664812	rs9272173	130043	ref	T	snp	C	snp	C
HLA-DQB2	32602269	6.55594e-11	3.41484e-06	rs115347165	rs9272219	129042	ref	G	snp	T	snp	T
HLA-DQB2	32602352	6.72355e-11	3.41484e-06	rs116105527	rs9272224	128959	ref	C	snp	T	snp	T
HLA-DQB2	32602372	6.72355e-11	3.41484e-06	rs115657185	rs9272225	128939	ref	G	snp	T	snp	T
HLA-DQB2	32602602	1.80386e-07	3.41484e-06	rs115106707	rs9272230	128709	ref	C	snp	A	snp	A
HLA-DQB2	32602686	1.77471e-07	3.41484e-06	rs116103378	rs9272233	128625	ref	G	snp	A	snp	A
HLA-DQB2	32602691	1.77275e-07	3.41484e-06	rs116297990	rs9272234	128620	ref	G	snp	A	snp	A
HLA-DQB2	32602702	6.62273e-11	3.41484e-06	rs116792440	rs9272236	128609	ref	T	snp	C	snp	C
HLA-DQB2	32602903	1.80945e-07	3.41484e-06	rs116791034	rs9272246	128408	ref	G	snp	C	snp	C
HLA-DQB2	32602924	1.80945e-07	3.41484e-06	rs116658014	rs9272247	128387	ref	G	snp	A	snp	A
HLA-DQB2	32602941	1.80945e-07	3.41484e-06	rs115002464	rs9272248	128370	ref	G	snp	A	snp	A
HLA-DQB2	32602952	6.54456e-11	3.41484e-06	rs116148828	rs9272249	128359	ref	T	snp	A	snp	A
HLA-DQB2	32602958	6.55594e-11	3.41484e-06	rs116643693	rs9272250	128353	ref	A	snp	T	snp	T
HLA-DQB2	32602966	6.55594e-11	3.41484e-06	rs115905432	rs9272251	128345	ref	A	snp	G	snp	G
HLA-DQB2	32603007	4.67059e-07	3.41484e-06	rs116152465	rs2040406	128304	ref	A	snp	G	snp	G
HLA-DQB2	32603133	6.55594e-11	3.41484e-06	rs115982876	rs9272255	128178	ref	C	snp	T	snp	T
HLA-DQB2	32603169	1.81534e-07	3.41484e-06	rs116049104	rs9272256	128142	ref	T	snp	C	snp	C
HLA-DQB2	32603236	1.82531e-07	3.41484e-06	rs116572519	rs9272260	128075	ref	T	snp	A	snp	A
HLA-DQB2	32603242	6.55024e-11	3.41484e-06	rs116343613	rs9272261	128069	ref	G	snp	A	snp	A
HLA-DQB2	32603291	5.13067e-07	3.41484e-06	rs114161116	rs9272262	128020	ref	A	snp	T	snp	T
HLA-DQB2	32603309	5.13067e-07	3.41484e-06	rs115051904	rs9272264	128002	ref	A	snp	G	snp	G
HLA-DQB2	32603416	2.94746e-10	3.41484e-06	rs115245395	rs9272266	127895	ref	G	snp	A	snp	A
HLA-DQB2	32603526	7.19073e-11	3.41484e-06	rs111529210	rs9272271	127785	ref	A	snp	T	snp	T
HLA-DQB2	32603530	7.19073e-11	3.41484e-06	rs113008958	rs9272272	127781	ref	G	snp	A	snp	A
HLA-DQB2	32603563	3.63149e-07	3.41484e-06	rs112611841	rs28471056	127748	ref	C	snp	T	ref	C
HLA-DQB2	32603583	6.69537e-11	3.41484e-06	rs113642651	rs9272273	127728	ref	A	snp	G	snp	G
HLA-DQB2	32603599	6.69537e-11	3.41484e-06	rs113457344	rs9272274	127712	ref	C	snp	T	snp	T
HLA-DQB2	32603603	1.84911e-07	3.41484e-06	rs113291484	rs9272275	127708	ref	C	snp	T	snp	T
HLA-DQB2	32603641	7.21144e-11	3.41484e-06	rs79999819	rs9272277	127670	ref	G	snp	C	snp	C
HLA-DQB2	32603656	2.47358e-11	3.41484e-06	rs116139966	rs9272278	127655	ref	C	snp	G	snp	G
HLA-DQB2	32603760	1.85625e-07	3.41484e-06	rs74879438	rs9272294	127551	ref	C	snp	T	snp	T
HLA-DQB2	32603837	1.85327e-07	3.41484e-06	rs77610459	rs9272300	127474	ref	C	snp	T	snp	T
HLA-DQB2	32605164	9.36064e-07	3.41484e-06	rs9272423	rs9272423	126147	ref	T	snp	G	snp	G
HLA-DQB2	32605353	3.01226e-08	3.41484e-06	rs9272436	rs9272436	125958	ref	A	snp	G	snp	G
HLA-DQB2	32605356	5.58757e-09	3.41484e-06	rs9272437	rs9272437	125955	ref	A	snp	G	snp	G
HLA-DQB2	32605358	5.57263e-09	3.41484e-06	rs9272438	rs9272438	125953	ref	C	snp	G	snp	G
HLA-DQB2	32605371	1.67837e-06	3.41484e-06	rs9272440	rs9272440	125940	ref	G	snp	C	snp	C
HLA-DQB2	32605478	7.80062e-10	3.41484e-06	rs9272450	rs9272450	125833	ref	C	snp	T	snp	T
HLA-DQB2	32605543	8.45893e-10	3.41484e-06	rs9272455	rs9272455	125768	ref	A	snp	G	snp	G
HLA-DQB2	32605578	9.46238e-12	3.41484e-06	rs9272459	rs9272459	125733	ref	G	snp	A	snp	A
HLA-DQB2	32607767	2.26879e-07	3.41484e-06	rs9272610	rs9272610	123544	ref	T	snp	C	snp	C
HLA-DQB2	32608150	6.89632e-11	3.41484e-06	rs9272630	rs9272630	123161	ref	G	snp	A	snp	A
HLA-DQB2	32608152	6.69854e-11	3.41484e-06	rs9272631	rs9272631	123159	ref	T	snp	C	snp	C
HLA-DQB2	32608221	1.77868e-07	3.41484e-06	rs9272640	rs9272640	123090	ref	T	snp	C	snp	C
HLA-DQB2	32609057	6.46952e-11	3.41484e-06	chr6_32609057	rs9272687	122254	ref	G	snp	A	snp	A
HLA-DQB2	32609506	5.90789e-11	3.41484e-06	rs9272724	rs9272724	121805	ref	G	snp	C	snp	C
HLA-DQB2	32609525	1.63813e-07	3.41484e-06	rs113064331	rs35344500	121786	ref	A	snp	C	snp	C
HLA-DQB2	32609806	1.62613e-07	3.41484e-06	rs707952	rs707952	121505	ref	C	snp	T	snp	T
HLA-DQB2	32610044	6.42859e-11	3.41484e-06	rs9272755	rs9272755	121267	ref	T	snp	C	snp	C
HLA-DQB2	32610050	6.43979e-11	3.41484e-06	rs111625346	rs111625346	121261	ref	T	snp	C	snp	C
HLA-DQB2	32610781	1.15825e-10	3.41484e-06	rs1048643	rs547306579	120530	ref	C	snp	T	snp	T
HLA-DQB2	32610786	1.15926e-10	3.41484e-06	rs1048645	rs1048645	120525	ref	C	snp	T	ref	C
HLA-DQB2	32626015	1.16412e-20	3.41484e-06	rs6905282	rs6905282	105296	ref	C	snp	A	snp	A
HLA-DQB2	32626019	1.17175e-20	3.41484e-06	rs9273358	rs9273358	105292	ref	C	snp	T	snp	T
HLA-DQB2	32626139	3.28482e-10	3.41484e-06	rs111575725	rs6905975	105172	ref	C	snp	G	snp	G
HLA-DQB2	32626249	7.29416e-13	3.41484e-06	rs112075978	rs6928482	105062	snp	C	ref	T	ref	T
HLA-DQB2	32626311	8.5766e-15	3.41484e-06	rs112935615	rs6906021	105000	ref	T	snp	C	snp	C
HLA-DQB2	32628122	3.58379e-17	3.41484e-06	rs9273481	rs9273481	103189	ref	G	snp	C	snp	C
HLA-DQB2	32628193	2.21105e-17	3.41484e-06	rs9273490	rs9273490	103118	ref	G	snp	A	snp	A
HLA-DQB2	32628361	2.16243e-13	3.41484e-06	rs9273501	rs9273501	102950	snp	A	ref	T	ref	T
HLA-DQB2	32628420	1.32239e-12	3.41484e-06	rs9273505	rs9273505	102891	snp	T	ref	C	ref	C
HLA-DQB2	32628432	1.19092e-17	3.41484e-06	rs9273507	rs9273507	102879	ref	A	snp	G	snp	G
HLA-DQB2	32629680	1.25816e-17	3.41484e-06	rs2854272	rs2854272	101631	ref	A	snp	G	snp	G
HLA-DQB2	32629891	1.53708e-12	3.41484e-06	chr6_32629891	rs1063323	101420	snp	T	ref	C	ref	C
HLA-DQB2	32629955	2.68153e-12	3.41484e-06	chr6_32629955	rs1063321	101356	snp	T	ref	C	ref	C
HLA-DQB2	32633425	2.28625e-16	3.41484e-06	rs9274461	rs9274461	97886	ref	T	snp	C	snp	C
HLA-DQB2	32633466	3.84163e-17	3.41484e-06	rs9274463	rs9274463	97845	ref	A	snp	C	snp	C
HLA-DQB2	32635904	1.74811e-17	3.41484e-06	rs9274617	rs9274617	95407	ref	T	snp	A	snp	A
HLA-DQB2	32636376	4.76777e-14	3.41484e-06	rs2856698	rs2856698	94935	ref	C	snp	G	snp	G
HLA-DQB2	32636756	1.38939e-10	3.41484e-06	rs79367753	rs2858302	94555	ref	T	snp	C	snp	C
HLA-DQB2	32636780	7.58392e-14	3.41484e-06	rs74981472	rs9274683	94531	snp	A	ref	G	ref	G
HLA-DQB2	32636785	7.58392e-14	3.41484e-06	rs76643719	rs9274684	94526	snp	T	ref	C	ref	C
HLA-DQB2	32636844	7.59943e-14	3.41484e-06	rs112713087	rs9274685	94467	snp	C	ref	T	ref	T
HLA-DQB2	32636882	7.75918e-14	3.41484e-06	rs113129660	rs9274687	94429	snp	T	ref	C	ref	C
HLA-DQB2	32636930	7.80865e-14	3.41484e-06	rs115071783	rs9274689	94381	snp	C	ref	T	ref	T
HLA-DQB2	32636940	7.80865e-14	3.41484e-06	rs114490772	rs9274690	94371	snp	C	ref	A	ref	A
HLA-DQB2	32636972	4.66596e-13	3.41484e-06	rs114979083	rs9274693	94339	snp	T	ref	C	ref	C
HLA-DQB2	32637016	2.10644e-13	3.41484e-06	rs114391260	rs9274697	94295	snp	G	ref	A	ref	A
HLA-DQB2	32637181	7.79869e-12	3.41484e-06	rs115568306	rs9274701	94130	snp	G	ref	T	ref	T
HLA-DQB2	32637418	2.52973e-11	3.41484e-06	rs114969155	rs17205647	93893	snp	A	ref	G	ref	G
HLA-DQB2	32637454	7.72381e-14	3.41484e-06	rs116170681	rs9274717	93857	snp	A	ref	C	ref	C
HLA-DQB2	32637573	5.79543e-13	3.41484e-06	rs114437982	rs9274725	93738	snp	T	ref	C	ref	C
HLA-DQB2	32637593	7.80653e-14	3.41484e-06	rs114246709	rs9274726	93718	snp	G	ref	C	ref	C
HLA-DQB2	32637817	1.47273e-13	3.41484e-06	rs116009081	rs9274730	93494	snp	A	ref	G	ref	G
HLA-DQB2	32637823	1.27992e-13	3.41484e-06	rs114995050	rs9274731	93488	snp	G	ref	A	ref	A
HLA-DQB2	32637825	1.47241e-13	3.41484e-06	rs115542063	rs9274732	93486	snp	A	ref	G	ref	G
HLA-DQB2	32637887	7.80452e-14	3.41484e-06	rs115793970	rs9274734	93424	snp	C	ref	T	ref	T
HLA-DQB2	32637968	7.80249e-14	3.41484e-06	rs115839559	rs9274740	93343	snp	T	ref	A	ref	A
HLA-DQB2	32637994	1.97631e-11	3.41484e-06	rs116135965	rs9274741	93317	snp	C	ref	T	ref	T
HLA-DQB2	32638094	1.60665e-13	3.41484e-06	rs116534462	rs9274749	93217	snp	A	ref	G	ref	G
HLA-DQB2	32638163	6.75752e-11	3.41484e-06	rs114387863	rs9274752	93148	snp	A	ref	T	ref	T
HLA-DQB2	32638176	1.14485e-11	3.41484e-06	rs116562002	rs9274753	93135	snp	T	ref	C	ref	C
HLA-DQB2	32638290	4.69587e-12	3.41484e-06	rs114117748	rs9274758	93021	snp	G	ref	A	ref	A
HLA-DQB2	32638348	4.70047e-12	3.41484e-06	rs114673754	rs9274760	92963	snp	G	ref	A	ref	A
HLA-DQB2	32638581	4.98096e-11	3.41484e-06	rs114888458	rs9274771	92730	snp	C	ref	T	ref	T
HLA-DQB2	32638583	4.98958e-11	3.41484e-06	rs116160322	rs9274772	92728	snp	C	ref	A	ref	A
HLA-DQB2	32639264	1.13722e-11	3.41484e-06	rs150332008	rs9274794	92047	snp	G	ref	T	ref	T
HLA-DQB2	32639895	4.18795e-12	3.41484e-06	rs114176066	rs9274834	91416	snp	G	ref	A	ref	A
HLA-DQB2	32639956	3.05704e-12	3.41484e-06	rs116691321	rs9274836	91355	snp	A	ref	G	ref	G
HLA-DQB2	32640015	3.06531e-12	3.41484e-06	rs145509891	rs9274839	91296	snp	G	ref	A	ref	A
HLA-DQB2	32648396	2.1538e-06	3.41484e-06	rs116255257	rs28746897	82915	snp	G	ref	A	ref	A
HLA-DQB2	32648437	1.95257e-12	3.41484e-06	rs115485621	rs9275069	82874	snp	G	ref	A	ref	A
HLA-DQB2	32648449	1.74695e-12	3.41484e-06	rs115423044	rs9275070	82862	snp	T	ref	C	ref	C
HLA-DQB2	32648513	1.8014e-12	3.41484e-06	rs116359781	rs9275073	82798	snp	G	ref	C	ref	C
HLA-DQB2	32648842	2.11526e-06	3.41484e-06	rs115231887	rs28746905	82469	snp	T	ref	C	ref	C
HLA-DQB2	32648863	2.11621e-06	3.41484e-06	rs116728711	rs28746906	82448	snp	A	ref	G	ref	G
HLA-DQB2	32648893	2.02088e-12	3.41484e-06	rs114108002	rs9275087	82418	snp	C	ref	T	ref	T
HLA-DQB2	32649254	2.02519e-06	3.41484e-06	rs114971086	rs28891483	82057	snp	T	ref	C	ref	C
HLA-DQB2	32649261	2.02519e-06	3.41484e-06	rs116013088	rs28891484	82050	snp	A	ref	T	ref	T
HLA-DQB2	32649274	2.11269e-06	3.41484e-06	rs115734633	rs28891485	82037	snp	T	ref	G	ref	G
HLA-DQB2	32649355	2.56627e-12	3.41484e-06	rs114669885	rs9275101	81956	snp	A	ref	G	ref	G
HLA-DQB2	32649361	2.5663e-12	3.41484e-06	rs116497309	rs9275102	81950	snp	A	ref	G	ref	G
HLA-DQB2	32649386	2.56602e-12	3.41484e-06	rs115221454	rs9275103	81925	snp	C	ref	T	ref	T
HLA-DQB2	32649408	2.11524e-06	3.41484e-06	rs115667351	rs28891486	81903	snp	T	ref	A	ref	A
HLA-DQB2	32649416	2.02666e-12	3.41484e-06	rs115462088	rs9275105	81895	snp	T	ref	C	ref	C
HLA-DQB2	32649451	2.11551e-06	3.41484e-06	rs116328319	rs28746912	81860	snp	G	ref	A	ref	A
HLA-DQB2	32649475	2.03268e-12	3.41484e-06	rs115587303	rs9275106	81836	snp	C	ref	T	ref	T
HLA-DQB2	32649517	2.1173e-06	3.41484e-06	rs114872314	rs28746913	81794	snp	A	ref	G	ref	G
HLA-DQB2	32649536	2.12106e-06	3.41484e-06	rs115271896	rs28746914	81775	snp	C	ref	T	ref	T
HLA-DQB2	32649543	2.11973e-06	3.41484e-06	rs114001309	rs28746915	81768	snp	A	ref	G	ref	G
HLA-DQB2	32649579	2.12256e-06	3.41484e-06	rs114845630	rs28746916	81732	snp	A	ref	G	ref	G
HLA-DQB2	32649664	1.88439e-06	3.41484e-06	rs114170475	rs1694112	81647	snp	C	ref	T	ref	T
HLA-DQB2	32649769	2.09187e-06	3.41484e-06	rs114133364	rs28746918	81542	snp	T	ref	A	ref	A
HLA-DQB2	32649773	2.58123e-12	3.41484e-06	rs116445363	rs9275112	81538	snp	A	ref	G	ref	G
HLA-DQB2	32649806	2.17412e-06	3.41484e-06	rs114193669	rs28746919	81505	snp	A	ref	G	ref	G
HLA-DQB2	32649813	2.17543e-06	3.41484e-06	rs114784923	rs28746920	81498	snp	A	ref	G	ref	G
HLA-DQB2	32649844	3.04411e-06	3.41484e-06	rs115959251	rs28746922	81467	snp	G	ref	A	ref	A
HLA-DQB2	32649849	3.00404e-06	3.41484e-06	rs116287254	rs28746923	81462	snp	G	ref	A	ref	A
HLA-DQB2	32649854	3.0433e-06	3.41484e-06	rs115407097	rs28746924	81457	snp	A	ref	G	ref	G
HLA-DQB2	32649996	2.05614e-12	3.41484e-06	rs149910922	rs9275118	81315	snp	G	ref	A	ref	A
HLA-DQB2	32650031	2.0558e-12	3.41484e-06	rs114874386	rs9275119	81280	snp	A	ref	G	ref	G
HLA-DQB2	32650194	2.3508e-06	3.41484e-06	rs114623784	rs28746931	81117	snp	G	ref	A	ref	A
HLA-DQB2	32650217	2.35303e-06	3.41484e-06	rs115792612	rs28746932	81094	snp	A	ref	T	ref	T
HLA-DQB2	32650256	2.0571e-12	3.41484e-06	rs115160772	rs9275123	81055	snp	T	ref	G	ref	G
HLA-DQB2	32650293	2.05658e-12	3.41484e-06	rs114438493	rs9275125	81018	snp	T	ref	A	ref	A
HLA-DQB2	32650345	2.35307e-06	3.41484e-06	rs115366370	rs28891488	80966	snp	T	ref	C	ref	C
HLA-DQB2	32650467	2.06517e-12	3.41484e-06	rs114504254	rs9275131	80844	snp	T	ref	C	ref	C
HLA-DQB2	32650587	8.24961e-07	3.41484e-06	rs115550381	rs17205696	80724	snp	T	ref	C	ref	C
HLA-DQB2	32650588	2.06919e-12	3.41484e-06	rs116755211	rs9275133	80723	snp	G	ref	A	ref	A
HLA-DQB2	32650648	2.35826e-06	3.41484e-06	rs115789532	rs17212062	80663	snp	G	ref	A	ref	A
HLA-DQB2	32650667	2.35976e-06	3.41484e-06	rs114540604	rs17212069	80644	snp	G	ref	C	ref	C
HLA-DQB2	32650724	2.35936e-06	3.41484e-06	rs116686650	rs17212076	80587	snp	G	ref	A	ref	A
HLA-DQB2	32650736	1.80668e-12	3.41484e-06	rs114441925	rs9275135	80575	snp	C	ref	T	ref	T
HLA-DQB2	32650757	2.06919e-12	3.41484e-06	rs116069981	rs9275136	80554	snp	T	ref	C	ref	C
HLA-DQB2	32650809	2.35832e-06	3.41484e-06	rs115410078	rs17212090	80502	snp	T	ref	C	ref	C
HLA-DQB2	32650911	2.35832e-06	3.41484e-06	rs114740932	rs17205747	80400	snp	T	ref	A	ref	A
HLA-DQB2	32650958	2.06919e-12	3.41484e-06	rs115824983	rs9275138	80353	snp	G	ref	A	ref	A
HLA-DQB2	32651005	2.06919e-12	3.41484e-06	rs116483381	rs9275139	80306	snp	A	ref	C	ref	C
HLA-DQB2	32651363	2.06855e-12	3.41484e-06	rs116251732	rs9275145	79948	snp	T	ref	C	ref	C
HLA-DQB2	32651393	2.3088e-06	3.41484e-06	rs115406547	rs28746936	79918	snp	A	ref	G	ref	G
HLA-DQB2	32651401	2.3088e-06	3.41484e-06	rs114574263	rs28746937	79910	snp	T	ref	C	ref	C
HLA-DQB2	32651495	2.02706e-12	3.41484e-06	rs114063120	rs9275146	79816	snp	T	ref	G	ref	G
HLA-DQB2	32651509	1.75064e-06	3.41484e-06	rs116070310	rs17212216	79802	snp	C	ref	T	ref	T
HLA-DQB2	32651558	1.75505e-06	3.41484e-06	rs114004742	rs17205872	79753	snp	A	ref	G	ref	G
HLA-DQB2	32651585	2.06919e-12	3.41484e-06	rs114073271	rs9275148	79726	snp	C	ref	T	ref	T
HLA-DQB2	32651629	1.75369e-06	3.41484e-06	rs116444098	rs17212251	79682	snp	C	ref	G	ref	G
HLA-DQB2	32651737	2.35832e-06	3.41484e-06	rs116548593	rs17205928	79574	snp	G	ref	A	ref	A
HLA-DQB2	32651798	2.35832e-06	3.41484e-06	rs116321313	rs17205942	79513	snp	T	ref	C	ref	C
HLA-DQB2	32651816	2.35832e-06	3.41484e-06	rs116213480	rs17205949	79495	snp	A	ref	C	ref	C
HLA-DQB2	32651819	2.35832e-06	3.41484e-06	rs114161088	rs17212286	79492	snp	A	ref	G	ref	G
HLA-DQB2	32651894	2.06919e-12	3.41484e-06	rs115294193	rs2856695	79417	snp	G	ref	A	ref	A
HLA-DQB2	32652050	1.99553e-06	3.41484e-06	rs116781646	rs17205998	79261	snp	G	ref	A	ref	A
HLA-DQB2	32652069	2.0167e-06	3.41484e-06	rs116807417	rs17206005	79242	snp	G	ref	A	ref	A
HLA-DQB2	32652077	2.35832e-06	3.41484e-06	rs114510566	rs17206012	79234	snp	C	ref	A	ref	A
HLA-DQB2	32652173	3.20173e-06	3.41484e-06	rs114541450	rs17212350	79138	snp	G	ref	A	ref	A
HLA-DQB2	32652176	2.56302e-06	3.41484e-06	rs114172383	rs17212364	79135	snp	G	ref	C	ref	C
HLA-DQB2	32652317	2.75599e-06	3.41484e-06	rs114488241	rs7755224	78994	snp	T	ref	A	ref	A
HLA-DQB2	32652336	3.15491e-06	3.41484e-06	rs116426867	rs17206049	78975	snp	A	ref	G	ref	G
HLA-DQB2	32652359	2.06919e-12	3.41484e-06	rs114347519	rs3021058	78952	snp	C	ref	A	ref	A
HLA-DQB2	32652361	3.11448e-06	3.41484e-06	rs114893069	rs17206070	78950	snp	C	ref	T	ref	T
HLA-DQB2	32652363	2.07392e-12	3.41484e-06	rs115502445	rs3021057	78948	snp	T	ref	C	ref	C
HLA-DQB2	32652687	2.06919e-12	3.41484e-06	rs116105553	rs9275162	78624	snp	C	ref	T	ref	T
HLA-DQB2	32652823	3.23168e-06	3.41484e-06	rs115222478	rs28746953	78488	snp	G	ref	A	ref	A
HLA-DQB2	32652893	2.47711e-06	3.41484e-06	rs114387101	rs28746957	78418	snp	C	ref	T	ref	T
HLA-DQB2	32652913	3.41085e-06	3.41484e-06	rs115283973	rs28746958	78398	snp	C	ref	G	ref	G
HLA-DQB2	32652914	3.41085e-06	3.41484e-06	rs116560566	rs28746959	78397	snp	A	ref	G	ref	G
HLA-DQB2	32652938	2.34175e-06	3.41484e-06	rs116377969	rs28746960	78373	snp	G	ref	A	ref	A
HLA-DQB2	32653018	1.32751e-06	3.41484e-06	rs115048082	rs28371251	78293	snp	C	ref	T	ref	T
HLA-DQB2	32653083	2.38414e-06	3.41484e-06	rs114097383	rs28746964	78228	snp	G	ref	C	ref	C
HLA-DQB2	32653136	7.03341e-08	3.41484e-06	rs116645358	rs28746965	78175	snp	G	ref	A	ref	A
HLA-DQB2	32653145	2.38414e-06	3.41484e-06	rs115014067	rs28746966	78166	snp	C	ref	A	ref	A
HLA-DQB2	32653231	2.13006e-06	3.41484e-06	rs115421685	rs28746967	78080	snp	C	ref	T	ref	T
HLA-DQB2	32653259	2.13267e-06	3.41484e-06	rs116563692	rs28746970	78052	snp	C	ref	T	ref	T
HLA-DQB2	32653283	2.06919e-12	3.41484e-06	rs114860378	rs2856693	78028	snp	T	ref	C	ref	C
HLA-DQB2	32653558	2.02685e-06	3.41484e-06	rs114044384	rs28746977	77753	snp	T	ref	C	ref	C
HLA-DQB2	32653639	3.00244e-06	3.41484e-06	rs115875713	rs28746978	77672	snp	A	ref	G	ref	G
HLA-DQB2	32653676	2.16902e-11	3.41484e-06	rs114232200	rs9275168	77635	snp	C	ref	T	ref	T
HLA-DQB2	32654401	2.90769e-06	3.41484e-06	rs116031509	rs28747005	76910	snp	G	ref	C	ref	C
HLA-DQB2	32654596	2.55558e-06	3.41484e-06	rs114514221	rs28747013	76715	snp	A	ref	G	ref	G
HLA-DQB2	32654658	2.55403e-06	3.41484e-06	rs115850394	rs28747014	76653	snp	C	ref	T	ref	T
HLA-DQB2	32654673	2.55403e-06	3.41484e-06	rs116237422	rs28747015	76638	snp	T	ref	C	ref	C
HLA-DQB2	32654706	2.55148e-06	3.41484e-06	rs115567270	rs28747016	76605	snp	A	ref	G	ref	G
HLA-DQB2	32654723	2.55148e-06	3.41484e-06	rs116009073	rs28747017	76588	snp	G	ref	C	ref	C
HLA-DQB2	32654739	2.55168e-06	3.41484e-06	rs115151826	rs28747018	76572	snp	C	ref	T	ref	T
HLA-DQB2	32654869	1.00867e-11	3.41484e-06	rs115641378	rs2856686	76442	snp	C	ref	T	ref	T
HLA-DQB2	32655213	2.48648e-06	3.41484e-06	rs114217842	rs28747033	76098	snp	C	ref	T	ref	T
HLA-DQB2	32656770	2.39429e-06	3.41484e-06	rs144583808	rs28747064	74541	snp	G	ref	A	ref	A
HLA-DQB2	32656806	2.42395e-06	3.41484e-06	rs115053959	rs28747065	74505	snp	C	ref	T	ref	T
HLA-DQB2	32656817	2.33769e-06	3.41484e-06	rs114036373	rs28747066	74494	snp	A	ref	G	ref	G
HLA-DQB2	32656833	1.39991e-11	3.41484e-06	rs140623663	rs2856676	74478	snp	A	ref	G	ref	G
HLA-DQB2	32656869	1.34139e-11	3.41484e-06	rs114030935	rs9275202	74442	snp	G	ref	A	ref	A
HLA-DQB2	32656890	2.02871e-12	3.41484e-06	rs115897352	rs2647000	74421	snp	C	ref	T	ref	T
HLA-DQB2	32657020	2.37213e-06	3.41484e-06	rs115861086	rs9405042	74291	snp	G	ref	C	ref	C
HLA-DQB2	32657257	2.38277e-06	3.41484e-06	rs115414826	rs4570006	74054	snp	T	ref	G	ref	G
HLA-DQB2	32657334	2.36506e-06	3.41484e-06	rs115483669	rs4538747	73977	snp	A	ref	T	ref	T
HLA-DQB2	32657351	1.02491e-07	3.41484e-06	rs114742324	rs2395535	73960	snp	C	ref	A	ref	A
HLA-DQB2	32657505	4.63811e-09	3.41484e-06	rs115895110	rs4538748	73806	snp	C	ref	T	ref	T
HLA-DQB2	32657543	2.06919e-12	3.41484e-06	rs115107103	rs4642516	73768	snp	T	ref	G	ref	G
HLA-DQB2	32657681	2.35832e-06	3.41484e-06	rs115000075	rs9405119	73630	snp	G	ref	A	ref	A
HLA-DQB2	32657817	3.23686e-10	3.41484e-06	rs114249316	rs9275210	73494	snp	T	ref	C	ref	C
HLA-DQB2	32657818	2.07626e-12	3.41484e-06	rs115905399	rs7754464	73493	snp	G	ref	A	ref	A
HLA-DQB2	32657888	2.37293e-06	3.41484e-06	rs115351941	rs9296035	73423	snp	G	ref	A	ref	A
HLA-DQB2	32658211	7.82868e-08	3.41484e-06	rs116322819	rs9469219	73100	snp	C	ref	T	ref	T
HLA-DQB2	32658429	4.02296e-07	3.41484e-06	rs114139590	rs9368737	72882	snp	C	ref	T	ref	T
HLA-DQB2	32658471	1.99553e-06	3.41484e-06	rs115854003	rs9394110	72840	snp	G	ref	A	ref	A
HLA-DQB2	32660697	2.07078e-06	3.41484e-06	rs115368294	rs28891490	70614	snp	A	ref	C	ref	C
HLA-DQB2	32661080	1.99009e-06	3.41484e-06	rs145875543	rs28891491	70231	snp	A	ref	G	ref	G
HLA-DQB2	32663208	1.14782e-10	3.41484e-06	rs114824158	rs9275289	68103	snp	C	ref	A	ref	A
HLA-DQB2	32663564	1.14782e-10	3.41484e-06	rs116807684	rs5000634	67747	snp	G	ref	A	ref	A
HLA-DQB2	32663688	1.99009e-06	3.41484e-06	rs116634708	rs5000632	67623	snp	C	ref	T	ref	T
HLA-DQB2	32663986	1.14782e-10	3.41484e-06	rs116820691	rs6457619	67325	snp	G	ref	C	ref	C
HLA-DQB2	32664163	1.14782e-10	3.41484e-06	rs116303071	rs6457622	67148	snp	C	ref	A	ref	A
HLA-DQB2	32664332	1.14782e-10	3.41484e-06	rs116829165	rs7745040	66979	snp	C	ref	T	ref	T
HLA-DQB2	32664611	8.4415e-07	3.41484e-06	rs115124724	rs2021236	66700	snp	A	ref	T	ref	T
HLA-DQB2	32664675	1.14782e-10	3.41484e-06	rs116196038	rs2894380	66636	snp	G	ref	A	ref	A
HLA-DQB2	32664960	1.99009e-06	3.41484e-06	rs114796881	rs9357152	66351	snp	G	ref	A	ref	A
HLA-DQB2	32664971	1.99009e-06	3.41484e-06	rs115573006	rs9348891	66340	snp	G	ref	A	ref	A
HLA-DQB2	32665079	2.06919e-12	3.41484e-06	rs115995365	rs2856667	66232	snp	C	ref	T	ref	T
HLA-DQB2	32665167	1.99009e-06	3.41484e-06	rs114432732	rs9394113	66144	snp	G	ref	A	ref	A
HLA-DQB2	32665616	4.56802e-07	3.41484e-06	rs114726172	rs2856664	65695	snp	T	ref	G	ref	G
HLA-DQB2	32665741	4.56802e-07	3.41484e-06	rs115988636	rs2646996	65570	snp	G	ref	A	ref	A
HLA-DQB2	32666019	4.56802e-07	3.41484e-06	rs115165896	rs6934725	65292	snp	A	ref	G	ref	G
HLA-DQB2	32666156	2.01765e-06	3.41484e-06	rs116461621	rs6935069	65155	snp	A	ref	G	ref	G
HLA-DQB2	32667230	3.71613e-07	3.41484e-06	rs114535584	rs2858312	64081	snp	C	ref	G	ref	G
HLA-DQB2	32668031	4.63184e-07	3.41484e-06	rs115030016	rs2856721	63280	snp	C	ref	A	ref	A
HLA-DQB2	32668657	4.56802e-07	3.41484e-06	rs116636417	rs2856720	62654	snp	T	ref	C	ref	C
HLA-DQB2	32668704	4.89012e-07	3.41484e-06	rs114999537	rs2647047	62607	snp	G	ref	C	ref	C
HLA-DQB2	32668886	1.99009e-06	3.41484e-06	rs116305996	rs9501648	62425	snp	G	ref	C	ref	C
HLA-DQB2	32669767	4.56802e-07	3.41484e-06	rs116493712	rs2647050	61544	snp	C	ref	T	ref	T
HLA-DQB2	32669926	4.56802e-07	3.41484e-06	rs115080035	rs2856719	61385	snp	G	ref	C	ref	C
HLA-DQB2	32669945	1.99009e-06	3.41484e-06	rs116576362	rs9368739	61366	snp	T	ref	C	ref	C
HLA-DQB2	32670255	4.56802e-07	3.41484e-06	rs113004881	rs2856718	61056	snp	T	ref	C	ref	C
HLA-DQB2	32671014	4.56802e-07	3.41484e-06	rs116372025	rs2856704	60297	snp	A	ref	C	ref	C
HLA-DQB2	32671044	4.56802e-07	3.41484e-06	rs116490909	rs2858304	60267	snp	T	ref	G	ref	G
HLA-DQB2	32672032	2.02266e-07	3.41484e-06	rs111374455	rs560501878	59279	snp	G	ref	A	ref	A
HLA-DQB2	32673223	1.99122e-06	3.41484e-06	rs139729279	rs6934347	58088	snp	G	ref	C	ref	C
HLA-DQB2	32673233	1.99122e-06	3.41484e-06	rs146215941	rs6934185	58078	snp	G	ref	A	ref	A
HLA-DQB2	32673361	1.99009e-06	3.41484e-06	rs115991057	rs6907114	57950	snp	A	ref	G	ref	G
HLA-DQB2	32673425	1.99167e-06	3.41484e-06	rs116056343	rs6906698	57886	snp	T	ref	A	ref	A
HLA-DQB2	32673754	1.77258e-06	3.41484e-06	rs143997981	rs28772279	57557	snp	A	ref	C	ref	C
HLA-DQB2	32673899	2.36436e-06	3.41484e-06	rs115027124	rs28772280	57412	snp	T	ref	C	ref	C
HLA-DQB2	32674086	1.9894e-06	3.41484e-06	rs116701422	rs28772281	57225	snp	A	ref	G	ref	G
HLA-DQB2	32674136	1.9894e-06	3.41484e-06	rs114013150	rs28772282	57175	snp	G	ref	A	ref	A
HLA-DQB2	32674277	7.27328e-08	3.41484e-06	rs114448297	rs28772283	57034	snp	A	ref	G	ref	G
HLA-DQB2	32674313	3.25346e-06	3.41484e-06	rs115609098	rs28772284	56998	snp	T	ref	C	ref	C
HLA-DQB2	32674318	1.15199e-08	3.41484e-06	rs116805143	rs12192620	56993	snp	A	ref	G	ref	G
HLA-DQB2	32674343	1.5967e-08	3.41484e-06	rs115005865	rs28371271	56968	snp	A	ref	G	ref	G
HLA-DQB2	32674400	2.35647e-06	3.41484e-06	rs114069650	rs28772287	56911	snp	C	ref	T	ref	T
HLA-DQB2	32674865	1.99355e-06	3.41484e-06	rs116602814	rs17212643	56446	snp	T	ref	A	ref	A
HLA-DQB2	32674869	4.03175e-07	3.41484e-06	rs114568277	rs17212650	56442	snp	T	ref	C	ref	C
HLA-DQB2	32674903	4.01881e-07	3.41484e-06	rs115747673	rs17212657	56408	snp	C	ref	T	ref	T
HLA-DQB2	32675032	4.56802e-07	3.41484e-06	rs114680379	rs17206343	56279	snp	T	ref	C	ref	C
HLA-DQB2	32675130	1.9894e-06	3.41484e-06	rs116405341	rs17212699	56181	snp	G	ref	A	ref	A
HLA-DQB2	32675147	4.56802e-07	3.41484e-06	rs115908739	rs17206371	56164	snp	T	ref	C	ref	C
HLA-DQB2	32675171	4.56802e-07	3.41484e-06	rs116783125	rs17206392	56140	snp	T	ref	C	ref	C
HLA-DQB2	32675207	4.58376e-07	3.41484e-06	rs115246814	rs17212720	56104	snp	T	ref	C	ref	C
HLA-DQB2	32675266	4.56802e-07	3.41484e-06	rs114487109	rs17212748	56045	snp	T	ref	C	ref	C
HLA-DQB2	32675312	4.61161e-07	3.41484e-06	rs116124030	rs17212762	55999	snp	C	ref	T	ref	T
HLA-DQB2	32675313	4.61065e-07	3.41484e-06	rs115383006	rs17219176	55998	snp	A	ref	G	ref	G
HLA-DQB2	32675399	4.56437e-07	3.41484e-06	rs115981406	rs17212776	55912	snp	C	ref	T	ref	T
HLA-DQB2	32675416	4.56437e-07	3.41484e-06	rs116383480	rs17212804	55895	snp	T	ref	C	ref	C
HLA-DQB2	32675424	4.56437e-07	3.41484e-06	rs114137892	rs17219211	55887	snp	C	ref	A	ref	A
HLA-DQB2	32675449	4.56802e-07	3.41484e-06	rs116590880	rs17212818	55862	snp	C	ref	T	ref	T
HLA-DQB2	32675497	4.56802e-07	3.41484e-06	rs116156266	rs17212832	55814	snp	C	ref	T	ref	T
HLA-DQB2	32675511	4.56802e-07	3.41484e-06	rs114165325	rs17219239	55800	snp	G	ref	C	ref	C
HLA-DQB2	32675691	4.58009e-07	3.41484e-06	rs115893300	rs17212867	55620	snp	A	ref	G	ref	G
HLA-DQB2	32675709	4.57705e-07	3.41484e-06	rs115274417	rs17212881	55602	snp	C	ref	A	ref	A
HLA-DQB2	32675733	4.68754e-07	3.41484e-06	rs116055018	rs28371278	55578	snp	G	ref	A	ref	A
HLA-DQB2	32675814	8.53228e-07	3.41484e-06	rs116142936	rs28371281	55497	snp	G	ref	A	ref	A
HLA-DQB2	32675815	8.48303e-07	3.41484e-06	rs114859583	rs28371282	55496	snp	T	ref	C	ref	C
HLA-DQB2	32675929	8.42854e-07	3.41484e-06	rs116123377	rs28371285	55382	snp	T	ref	C	ref	C
HLA-DQB2	32675994	4.64975e-07	3.41484e-06	rs114362985	rs28371286	55317	snp	T	ref	C	ref	C
HLA-DQB2	32676040	4.64975e-07	3.41484e-06	rs115850751	rs28371287	55271	snp	T	ref	C	ref	C
HLA-DQB2	32676043	4.64975e-07	3.41484e-06	rs116247142	rs28371288	55268	snp	T	ref	C	ref	C
HLA-DQB2	32676075	4.61162e-07	3.41484e-06	rs115915115	rs28371289	55236	snp	G	ref	A	ref	A
HLA-DQB2	32676125	8.31373e-07	3.41484e-06	rs114494788	rs28371290	55186	snp	T	ref	C	ref	C
HLA-DQB2	32676299	4.56802e-07	3.41484e-06	rs116056750	rs28371292	55012	snp	C	ref	T	ref	T
HLA-DQB2	32676393	4.56802e-07	3.41484e-06	rs114447602	rs28755383	54918	snp	G	ref	C	ref	C
HLA-DQB2	32676398	4.56802e-07	3.41484e-06	rs115010485	rs28755384	54913	snp	C	ref	T	ref	T
HLA-DQB2	32677315	9.04638e-07	3.41484e-06	rs114532740	rs28371297	53996	snp	C	ref	T	ref	T
HLA-DQB2	32677321	9.04638e-07	3.41484e-06	rs114888669	rs28371298	53990	snp	C	ref	A	ref	A
HLA-DQB2	32677353	9.09109e-07	3.41484e-06	rs115433322	rs17581305	53958	snp	A	ref	G	ref	G
HLA-DQB2	32677690	4.6539e-07	3.41484e-06	rs75796312	rs28371305	53621	snp	G	ref	T	ref	T
HLA-DQB2	32677751	4.6539e-07	3.41484e-06	rs111916207	rs28371306	53560	snp	C	ref	T	ref	T
HLA-DQB2	32677761	4.6539e-07	3.41484e-06	rs113589995	rs28371307	53550	snp	G	ref	A	ref	A
HLA-DQB2	32677968	8.82234e-07	3.41484e-06	rs116607828	rs28755389	53343	snp	A	ref	C	ref	C
HLA-DQB2	32677969	4.60778e-07	3.41484e-06	rs115984599	rs28755390	53342	snp	G	ref	A	ref	A
HLA-DQB2	32678002	4.56802e-07	3.41484e-06	rs114614040	rs28755391	53309	snp	T	ref	C	ref	C
HLA-DQB2	32678162	4.56802e-07	3.41484e-06	rs115161789	rs28371308	53149	snp	A	ref	T	ref	T
HLA-DQB2	32678246	4.61835e-07	3.41484e-06	rs115147091	rs28371310	53065	snp	C	ref	T	ref	T
HLA-DQB2	32678306	4.62354e-07	3.41484e-06	rs115837709	rs28371312	53005	snp	T	ref	C	ref	C
HLA-DQB2	32678347	1.13101e-06	3.41484e-06	rs115254600	rs3957145	52964	snp	C	ref	G	ref	G
HLA-DQB2	32678388	4.75256e-07	3.41484e-06	rs115415907	rs28371315	52923	snp	C	ref	T	ref	T
HLA-DQB2	32678877	4.56802e-07	3.41484e-06	rs115982445	rs28371320	52434	snp	C	ref	T	ref	T
HLA-DQB2	32679047	4.56802e-07	3.41484e-06	rs114645282	rs28371322	52264	snp	A	ref	G	ref	G
HLA-DQB2	32679059	4.56802e-07	3.41484e-06	rs116574088	rs28371323	52252	snp	A	ref	T	ref	T
HLA-DQB2	32679068	4.56802e-07	3.41484e-06	rs116346607	rs28371324	52243	snp	C	ref	T	ref	T
HLA-DQB2	32679188	8.83254e-07	3.41484e-06	rs116176188	rs28371325	52123	snp	T	ref	C	ref	C
HLA-DQB2	32679202	8.8723e-07	3.41484e-06	rs114167204	rs28371326	52109	snp	T	ref	A	ref	A
HLA-DQB2	32679204	8.90213e-07	3.41484e-06	rs115272627	rs28371327	52107	snp	C	ref	T	ref	T
HLA-DQB2	32679216	8.83254e-07	3.41484e-06	rs115241152	rs28371328	52095	snp	A	ref	G	ref	G
HLA-DQB2	32679236	4.56509e-07	3.41484e-06	rs115462695	rs28371329	52075	snp	A	ref	G	ref	G
HLA-DQB2	32679283	4.57356e-07	3.41484e-06	rs114484037	rs28371330	52028	snp	T	ref	C	ref	C
HLA-DQB2	32679311	4.57356e-07	3.41484e-06	rs115270025	rs28371332	52000	snp	G	ref	A	ref	A
HLA-DQB2	32679489	4.56802e-07	3.41484e-06	rs116590789	rs17615293	51822	snp	C	ref	A	ref	A
HLA-DQB2	32679518	4.56802e-07	3.41484e-06	rs116211318	rs17581404	51793	snp	G	ref	A	ref	A
HLA-DQB2	32679591	4.56802e-07	3.41484e-06	rs115837125	rs12203586	51720	snp	C	ref	G	ref	G
HLA-DQB2	32679605	4.57303e-07	3.41484e-06	rs115169700	rs9378124	51706	snp	G	ref	A	ref	A
HLA-DQB2	32679608	4.57303e-07	3.41484e-06	rs114438432	rs9391742	51703	snp	A	ref	C	ref	C
HLA-DQB2	32679722	4.57309e-07	3.41484e-06	rs115909756	rs2647083	51589	snp	G	ref	C	ref	C
HLA-DQB2	32679732	1.99009e-06	3.41484e-06	rs116266469	rs9378125	51579	snp	G	ref	A	ref	A
HLA-DQB2	32679779	4.20047e-07	3.41484e-06	rs114963356	rs2647084	51532	snp	T	ref	A	ref	A
HLA-DQB2	32682308	9.18829e-10	3.41484e-06	rs115795926	rs3104405	49003	snp	A	ref	C	snp	A
HLA-DQB2	32682452	3.12763e-09	3.41484e-06	rs116837836	rs3104407	48859	snp	A	ref	G	snp	A

[truncated: 6 more sheets: HLA-DRB1, HLA-DRB5, HLA-H, HLA-L, MICA, PSORS1C3]
